# Supplementary material for: Prescreening of tumor samples for tumor-centric transcriptome analyses of lung adenocarcinoma
Source: BMC Cancer. 2022 Nov 17;22:1186. doi: 10.1186/s12885-022-10317-9 (PMC9673386; doi:10.1186/s12885-022-10317-9)
Supplement: Supplementary file 3 — Additional file 3: Supplementary Table 1. Predesigned primers for targeted polymerase chain reaction (PCR). [file 12885_2022_10317_MOESM3_ESM.xlsx]

## Sheet: SuppleTable1
Supplementary Table 1. Predesigned primers for targeted polymerase chain reaction (PCR).
Gene	Probe sequence(5'-3')	Fowared primer sequence(5'-3')	Reverser primer sequence(5'-3')
ACTB	5SUN/TCATCCATG/ZEN/GTGAGCTGGCGG/3IABkFQ	CCTTGCACATGCCGGAG	ACAGAGCCTCGCCTTTG
ACTB	5Cy5/TCATCCATG/TAO/GTGAGCTGGCGG/3IAbRQSp	ACAGAGCCTCGCTTTG	CCTTGCACATGCCGGAG
ASS1	56-FAM/TCCTGGCTT/ZEN/CCTCGAAGTCTTCCT/3IABkFQ	CTGACATCCTCAATGAACACCT	GGCTGAAGGAACAAGGCTAT
CEACAM5	5SUN/CCTTCATCA/ZEN/CCAGCAACAACTCCAAC/3IABkFQ	AATCTCAGGTTCACAGGTTAAGG	CTCAATAGGACCACAGTCACG
HMGB3	56-FAM/CCAAGAAAC/ZEN/CAAAGGGCAAGATGTCC/3IABkFQ	TGTTCTTCTCTGCATGTCTGC	AGCGAACAATACAGTCAGGATG
PLAU	5Cy5/CATGACTTT/TAO/GACTGGAATTGTGAGCTGG/3IAbRQSp	AGTGTGAGACTCTCGTGTAGA	TGGAAAACAGATTCCTGCCA
