# Supplementary material for: Prescreening of tumor samples for tumor-centric transcriptome analyses of lung adenocarcinoma
Source: BMC Cancer. 2022 Nov 17;22:1186. doi: 10.1186/s12885-022-10317-9 (PMC9673386; doi:10.1186/s12885-022-10317-9)
Supplement: Supplementary file 4 — Additional file 4: Supplementary Table 2. List of differentially expressed genes specific to malignant lung cancer cells. [file 12885_2022_10317_MOESM4_ESM.xlsx]

## Sheet: Two_groups
Supplementary Table 2. List of differentially expressed genes specific to malignant lung cancer cells.
tLung vs. nLung								tL/B vs. nLung								mLN vs. nLung
gene	avg_logFC	p_val	p_val_adj	pct.1	pct.2	Hit		gene	avg_logFC	p_val	p_val_adj	pct.1	pct.2	Hit		gene	avg_logFC	p_val	p_val_adj	pct.1	pct.2	Hit
IGKC	1.83535	0	0	0.639	0.178	Up		CXCL14	2.8802	0	0	0.626	0.005	Up		HP	4.2664	4.85829e-268	1.35221e-263	0.46	0.12	Up
S100A2	1.53356	0	0	0.463	0.062	Up		C15orf48	2.58203	0	0	0.788	0.098	Up		S100A9	2.52242	0	0	0.778	0.422	Up
MDK	1.47982	0	0	0.81	0.206	Up		ZFAS1	2.20963	0	0	0.956	0.78	Up		MUC5B	2.3602	0	0	0.507	0.035	Up
IFI27	1.41769	0	0	0.875	0.502	Up		GAPDH	2.1007	0	0	0.979	0.818	Up		HPGD	2.12297	0	0	0.599	0.059	Up
C15orf48	1.41468	0	0	0.576	0.098	Up		MDK	1.87289	0	0	0.897	0.206	Up		MDK	2.078	0	0	0.912	0.206	Up
ISG15	1.39815	0	0	0.672	0.196	Up		CRABP2	1.84763	0	0	0.72	0.022	Up		CHI3L1	1.93494	3.04217e-297	8.46727e-293	0.518	0.13	Up
GAPDH	1.34361	0	0	0.974	0.818	Up		ARPC1B	1.58593	0	0	0.908	0.558	Up		C15orf48	1.89269	2.306e-244	6.41828e-240	0.445	0.098	Up
TFPI2	1.27049	0	0	0.397	0.029	Up		ASS1	1.56072	0	0	0.685	0.184	Up		GAPDH	1.82462	0	0	0.986	0.818	Up
LY6E	1.1377	0	0	0.912	0.573	Up		ALDOA	1.47067	0	0	0.925	0.704	Up		CTSE	1.70098	0	0	0.594	0.117	Up
TIMP1	1.13283	0	0	0.824	0.267	Up		BIRC3	1.45154	0	0	0.693	0.136	Up		ISG15	1.60427	0	0	0.813	0.196	Up
HN1	1.12203	0	0	0.754	0.277	Up		S100P	1.43963	0	0	0.749	0.08	Up		PPP1R14B	1.58291	0	0	0.819	0.136	Up
MARCKSL1	1.1185	0	0	0.691	0.11	Up		LY6D	1.41533	0	0	0.612	0.006	Up		AQP5	1.54626	5.26398e-238	1.46512e-233	0.464	0.12	Up
HPGD	1.11139	0	0	0.536	0.059	Up		AP3S1	1.36664	0	0	0.801	0.28	Up		CEACAM6	1.47192	0	0	0.692	0.271	Up
TMSB10	1.10558	0	0	0.993	0.974	Up		TNNC2	1.35444	0	0	0.591	0.014	Up		TMSB10	1.46968	0	0	0.997	0.974	Up
WFDC2	1.09461	0	0	0.951	0.792	Up		CCND1	1.2765	0	0	0.781	0.385	Up		VIM	1.45963	9.14035e-186	2.54403e-181	0.837	0.627	Up
CDKN2A	1.08178	0	0	0.493	0.022	Up		HMGA1	1.24053	0	0	0.714	0.235	Up		ALDOA	1.42214	0	0	0.96	0.704	Up
CEACAM6	1.05984	0	0	0.77	0.271	Up		LDHA	1.23663	0	0	0.872	0.615	Up		IFI27	1.40678	0	0	0.875	0.502	Up
CRABP2	1.04039	0	0	0.533	0.022	Up		IGFBP3	1.23132	0	0	0.517	0.018	Up		LDHA	1.37249	0	0	0.946	0.615	Up
IFI6	1.03519	0	0	0.723	0.303	Up		FAM83A	1.20787	0	0	0.629	0.014	Up		MARCKSL1	1.33092	0	0	0.85	0.11	Up
S100A9	1.00314	6.36676e-96	1.77206e-91	0.63	0.422	Up		PHLDA2	1.20623	0	0	0.713	0.293	Up		PHLDA2	1.32694	0	0	0.77	0.293	Up
PLAT	0.999662	0	0	0.351	0.019	Up		PPP1R14B	1.20439	0	0	0.695	0.136	Up		OCIAD2	1.32138	0	0	0.812	0.477	Up
PHLDA2	0.98349	0	0	0.748	0.293	Up		RAC1	1.16712	0	0	0.942	0.79	Up		LINC00922	1.31779	0	0	0.404	0	Up
RPS18	0.93046	0	0	0.997	0.979	Up		CSTB	1.16444	0	0	0.938	0.863	Up		LGALS1	1.3	1.84206e-299	5.12702e-295	0.821	0.412	Up
PPP1R14B	0.920878	0	0	0.687	0.136	Up		RPL13A	1.15557	0	0	0.997	0.984	Up		LY6E	1.26976	0	0	0.888	0.573	Up
IGFBP3	0.917545	2.4172e-206	6.72778e-202	0.253	0.018	Up		S100A9	1.143	1.371e-129	3.81591e-125	0.622	0.422	Up		PHLDA1	1.19361	0	0	0.645	0.073	Up
COL1A1	0.917317	0	0	0.412	0.056	Up		RPS2	1.13694	0	0	0.993	0.948	Up		FTH1	1.18917	0	0	0.991	0.998	Up
ALDOA	0.911142	0	0	0.92	0.704	Up		HSPB1	1.13055	0	0	0.897	0.859	Up		S100A16	1.17786	0	0	0.792	0.325	Up
BST2	0.891876	0	0	0.675	0.134	Up		EEF1D	1.09749	0	0	0.95	0.855	Up		CSTB	1.16504	3.43197e-291	9.55219e-287	0.956	0.863	Up
RPS19	0.886007	0	0	0.994	0.977	Up		OCIAD2	1.08453	0	0	0.848	0.477	Up		TGM2	1.14939	0	0	0.63	0.104	Up
ABCC3	0.883379	0	0	0.673	0.065	Up		SNHG7	1.0828	0	0	0.768	0.494	Up		HN1	1.14618	0	0	0.789	0.277	Up
IGHA1	0.883014	2.7234e-254	7.58004e-250	0.402	0.089	Up		PABPC1	1.07808	0	0	0.936	0.752	Up		IFI6	1.13061	0	0	0.781	0.303	Up
S100A16	0.858546	0	0	0.754	0.325	Up		MMP7	1.0738	0	0	0.538	0.161	Up		ENO1	1.12795	0	0	0.96	0.722	Up
S100A13	0.849492	0	0	0.926	0.638	Up		TUBB	1.07361	6.5928e-277	1.83497e-272	0.695	0.366	Up		SPINK5	1.12393	2.49398e-185	6.94149e-181	0.44	0.136	Up
SOX4	0.841504	0	0	0.841	0.433	Up		KRT19	1.04711	0	0	0.951	0.772	Up		BST2	1.11359	0	0	0.768	0.134	Up
RPS2	0.825335	0	0	0.994	0.948	Up		RPL8	1.03544	0	0	0.992	0.972	Up		EREG	1.06912	0	0	0.448	0.03	Up
OCIAD2	0.821787	0	0	0.844	0.477	Up		KRT7	1.02765	0	0	0.895	0.489	Up		MT2A	1.04329	2.90485e-187	8.08508e-183	0.815	0.517	Up
TM4SF1	0.817623	0	0	0.844	0.528	Up		STMN1	1.0219	1.21855e-141	3.39159e-137	0.423	0.193	Up		HMGA1	1.04301	0	0	0.766	0.235	Up
AREG	0.812439	3.878e-139	1.07936e-134	0.677	0.458	Up		TXN	1.01932	0	0	0.952	0.816	Up		TUBB	1.02523	0	0	0.857	0.366	Up
CHI3L1	0.811354	2.58378e-211	7.19145e-207	0.412	0.13	Up		HIST1H1C	0.996514	3.90731e-18	1.08752e-13	0.307	0.245	Up		LTF	1.02209	1.60315e-200	4.46204e-196	0.306	0.035	Up
CEACAM5	0.804546	0	0	0.366	0.017	Up		SFN	0.984103	0	0	0.686	0.234	Up		CRABP2	1.01029	0	0	0.401	0.022	Up
HMGA1	0.799532	0	0	0.599	0.235	Up		TMSB10	0.974609	0	0	0.997	0.974	Up		COL1A1	1.0065	6.39968e-201	1.78122e-196	0.344	0.056	Up
RPL12	0.794677	0	0	0.994	0.947	Up		EEF1B2	0.972133	0	0	0.956	0.824	Up		PLAU	1.00362	0	0	0.545	0.019	Up
CD24	0.793499	1.69876e-206	4.72816e-202	0.548	0.237	Up		NME4	0.970664	0	0	0.727	0.228	Up		CTSD	1.00291	9.59118e-212	2.66951e-207	0.878	0.756	Up
RAC1	0.792775	0	0	0.931	0.79	Up		FBXO2	0.960521	0	0	0.606	0.107	Up		TIMP1	0.98618	0	0	0.824	0.267	Up
RPS16	0.761402	0	0	0.996	0.967	Up		CCL20	0.946165	5.86696e-252	1.63295e-247	0.427	0.109	Up		PKM	0.983412	0	0	0.926	0.639	Up
KRT19	0.746126	7.4164e-239	2.06421e-234	0.91	0.772	Up		UQCRH	0.937369	0	0	0.938	0.727	Up		RAC1	0.983159	7.99581e-297	2.22547e-292	0.937	0.79	Up
LDHA	0.73764	0	0	0.87	0.615	Up		RPL13	0.934168	0	0	0.998	0.982	Up		S100A2	0.980037	0	0	0.475	0.062	Up
CCND1	0.737495	2.22841e-214	6.20235e-210	0.688	0.385	Up		TNFRSF12A	0.918901	0	0	0.742	0.28	Up		BNIP3	0.968916	1.83858e-147	5.11732e-143	0.687	0.356	Up
EREG	0.729002	3.17852e-265	8.84678e-261	0.329	0.03	Up		RPSA	0.916398	0	0	0.986	0.906	Up		MIF	0.965102	0	0	0.896	0.526	Up
RPL8	0.727474	0	0	0.995	0.972	Up		RPL12	0.906991	0	0	0.989	0.947	Up		TNC	0.95737	0	0	0.565	0.079	Up
MMP7	0.713993	5.37074e-69	1.49484e-64	0.314	0.161	Up		RPLP0	0.901463	0	0	0.991	0.925	Up		RHOC	0.947577	0	0	0.85	0.287	Up
S100A6	0.709217	0	0	0.999	0.993	Up		RPL30	0.892511	0	0	0.993	0.953	Up		P4HB	0.941699	0	0	0.886	0.642	Up
SERPINA1	0.701442	7.46747e-44	2.07842e-39	0.68	0.66	Up		RPS7	0.890415	0	0	0.992	0.947	Up		TMEM176A	0.939322	0	0	0.491	0.063	Up
RPL36A	0.70047	0	0	0.932	0.744	Up		RPL18A	0.881276	0	0	0.995	0.959	Up		PGK1	0.939216	2.48854e-269	6.92634e-265	0.865	0.494	Up
TXNDC17	0.700158	0	0	0.831	0.502	Up		SNHG8	0.880997	0	0	0.802	0.555	Up		CLDN10	0.938944	0	0	0.448	0.008	Up
CSTB	0.694114	7.5077e-140	2.08962e-135	0.957	0.863	Up		TPI1	0.877823	0	0	0.924	0.738	Up		SRD5A3	0.93478	0	0	0.73	0.156	Up
IGHG3	0.693184	4.49968e-233	1.2524e-228	0.286	0.023	Up		NAPRT	0.868269	0	0	0.619	0.136	Up		ACTG1	0.933321	0	0	0.981	0.92	Up
KRT18	0.689143	0	0	0.927	0.782	Up		RPL39	0.858833	0	0	0.994	0.954	Up		HSPH1	0.92997	2.09021e-171	5.81767e-167	0.711	0.386	Up
RPS8	0.682994	0	0	0.99	0.958	Up		TNNT1	0.855045	0	0	0.601	0.026	Up		PON2	0.929178	5.9012e-163	1.64248e-158	0.789	0.474	Up
RPL39	0.681707	0	0	0.988	0.954	Up		GUK1	0.85474	0	0	0.905	0.682	Up		NME4	0.923049	0	0	0.796	0.228	Up
RPL23A	0.675682	0	0	0.992	0.964	Up		SNHG15	0.851825	0	0	0.646	0.159	Up		PLAT	0.916201	0	0	0.467	0.019	Up
IGLC2	0.670546	3.96999e-216	1.10497e-211	0.317	0.052	Up		RAMP1	0.848847	0	0	0.577	0.057	Up		CCT2	0.911625	2.16828e-179	6.03498e-175	0.657	0.282	Up
SRD5A3	0.663166	0	0	0.565	0.156	Up		GDF15	0.840142	0	0	0.712	0.31	Up		IGFBP3	0.907146	3.89629e-197	1.08445e-192	0.261	0.018	Up
RPL13A	0.658245	0	0	0.993	0.984	Up		SPATS2L	0.824087	0	0	0.765	0.301	Up		ASPH	0.900993	2.07013e-216	5.76178e-212	0.759	0.469	Up
RPL37	0.657192	0	0	0.99	0.944	Up		RPL24	0.821885	0	0	0.994	0.947	Up		CEACAM5	0.897736	0	0	0.436	0.017	Up
RPS5	0.657136	0	0	0.974	0.926	Up		HIST1H2AC	0.820613	1.45695e-65	4.05512e-61	0.289	0.15	Up		SERINC2	0.894967	0	0	0.705	0.171	Up
PTGS2	0.650686	4.9871e-127	1.38806e-122	0.315	0.108	Up		SH3BGRL3	0.817604	0	0	0.861	0.625	Up		SLC25A37	0.886121	0	0	0.747	0.235	Up
CTSD	0.643789	2.94732e-303	8.20328e-299	0.916	0.756	Up		SPRR1B	0.815437	9.06884e-293	2.52413e-288	0.299	0.001	Up		MZT2A	0.877932	0	0	0.861	0.367	Up
RPL38	0.635413	0	0	0.979	0.922	Up		HEBP2	0.813632	0	0	0.762	0.368	Up		FAM3C	0.877535	0	0	0.76	0.244	Up
NME1	0.627232	0	0	0.615	0.222	Up		MAL2	0.803626	0	0	0.795	0.581	Up		IFI16	0.875087	0	0	0.7	0.143	Up
NDRG1	0.625187	4.38139e-282	1.21947e-277	0.628	0.259	Up		ARPC1A	0.797832	0	0	0.824	0.493	Up		GPX3	0.865603	0	0	0.572	0.081	Up
IER3	0.624093	4.03339e-252	1.12261e-247	0.728	0.396	Up		TNFAIP2	0.794702	0	0	0.548	0.089	Up		KRT19	0.865568	4.41607e-149	1.22913e-144	0.836	0.772	Up
C9orf16	0.621054	2.92577e-282	8.14329e-278	0.783	0.479	Up		NDRG1	0.790942	1.48107e-271	4.12226e-267	0.604	0.259	Up		GUK1	0.864839	0	0	0.914	0.682	Up
RPL36	0.620196	0	0	0.98	0.937	Up		KRT18	0.787612	0	0	0.931	0.782	Up		ERO1A	0.861047	0	0	0.653	0.137	Up
IGHG4	0.617295	2.32555e-271	6.47271e-267	0.326	0.027	Up		NPDC1	0.787312	0	0	0.571	0.049	Up		CFL1	0.858959	0	0	0.958	0.833	Up
RPL27	0.614556	0	0	0.984	0.942	Up		YWHAZ	0.776098	0	0	0.859	0.544	Up		KDELR2	0.848554	0	0	0.845	0.429	Up
TUBB	0.61342	2.68992e-272	7.48686e-268	0.708	0.366	Up		RPL7	0.775046	0	0	0.995	0.957	Up		CAPN13	0.840232	1.42434e-284	3.96437e-280	0.375	0.033	Up
KDELR2	0.611044	2.18142e-291	6.07155e-287	0.742	0.429	Up		MZT2A	0.773893	0	0	0.76	0.367	Up		CPD	0.838296	0	0	0.671	0.165	Up
FTH1	0.60364	0	0	0.998	0.998	Up		RPS19	0.771338	0	0	0.998	0.977	Up		PRELID1	0.838082	0	0	0.851	0.497	Up
SLC16A3	0.602652	0	0	0.523	0.12	Up		PSMA7	0.768974	0	0	0.875	0.654	Up		MT1X	0.82567	2.39257e-160	6.65924e-156	0.57	0.231	Up
UQCRH	0.602351	0	0	0.918	0.727	Up		NHP2	0.768708	0	0	0.785	0.424	Up		UQCRH	0.825312	0	0	0.937	0.727	Up
UPP1	0.600982	0	0	0.615	0.163	Up		MRPS6	0.765979	3.17888e-266	8.84779e-262	0.712	0.419	Up		TNNT1	0.822416	2.18737e-296	6.0881e-292	0.376	0.026	Up
FAM3C	0.596408	1.45904e-249	4.06095e-245	0.577	0.244	Up		CLDN4	0.759922	0	0	0.891	0.721	Up		HMGB3	0.82181	0	0	0.702	0.161	Up
ANAPC11	0.591236	0	0	0.882	0.668	Up		RPS5	0.757185	0	0	0.987	0.926	Up		TNFRSF12A	0.795233	0	0	0.757	0.28	Up
RPL27A	0.590156	0	0	0.993	0.973	Up		KDELR2	0.753436	0	0	0.804	0.429	Up		KRT18	0.794696	2.60349e-200	7.24629e-196	0.833	0.782	Up
SERINC2	0.589524	0	0	0.588	0.171	Up		RPS3A	0.751563	0	0	0.994	0.95	Up		EIF4EBP1	0.794512	0	0	0.72	0.11	Up
HES1	0.588848	1.19977e-194	3.33931e-190	0.713	0.415	Up		NACA	0.751083	0	0	0.981	0.897	Up		NQO1	0.794457	0	0	0.704	0.128	Up
RPLP2	0.586529	0	0	0.996	0.978	Up		C6orf48	0.743589	0	0	0.854	0.584	Up		RAMP1	0.792744	0	0	0.642	0.057	Up
ENO1	0.579964	1.07278e-241	2.98586e-237	0.903	0.722	Up		MT1E	0.739045	7.34128e-219	2.0433e-214	0.749	0.588	Up		CDK4	0.79048	1.35567e-302	3.77324e-298	0.714	0.255	Up
ASCC2	0.579798	1.57388e-295	4.38059e-291	0.509	0.144	Up		PDZK1IP1	0.737083	2.40525e-260	6.69455e-256	0.624	0.341	Up		CP	0.788416	2.39513e-254	6.66636e-250	0.537	0.15	Up
TAGLN2	0.579383	1.6567e-162	4.61109e-158	0.894	0.767	Up		PPIA	0.736995	0	0	0.967	0.881	Up		RPS18	0.787348	0	0	0.998	0.979	Up
SFN	0.575513	0	0	0.639	0.234	Up		RPL28	0.736113	0	0	0.994	0.965	Up		DUSP23	0.781752	1.13131e-294	3.14876e-290	0.774	0.376	Up
RHOC	0.575244	0	0	0.707	0.287	Up		RPS27A	0.732334	0	0	0.996	0.966	Up		SLC16A3	0.777968	0	0	0.684	0.12	Up
RPS15	0.568315	0	0	0.988	0.968	Up		TXNRD1	0.731597	0	0	0.601	0.21	Up		SH3BGRL3	0.773707	0	0	0.903	0.625	Up
CLDN3	0.56433	4.29238e-256	1.1947e-251	0.761	0.422	Up		PDXK	0.729185	0	0	0.742	0.354	Up		ARPC1B	0.772656	0	0	0.87	0.558	Up
TXN	0.562824	3.7645e-272	1.04777e-267	0.94	0.816	Up		C16orf13	0.728576	0	0	0.784	0.455	Up		RPL37	0.76939	0	0	0.99	0.944	Up
AQP3	0.561763	8.03409e-55	2.23613e-50	0.714	0.6	Up		RPL32	0.724086	0	0	0.998	0.968	Up		NME1	0.76635	0	0	0.724	0.222	Up
MZT2B	0.561643	0	0	0.849	0.583	Up		PAFAH1B3	0.723844	0	0	0.615	0.139	Up		GPX1	0.763628	3.30883e-297	9.20947e-293	0.863	0.755	Up
RPL19	0.558356	0	0	0.992	0.974	Up		MARCKSL1	0.721583	4.75398e-246	1.32317e-241	0.426	0.11	Up		TFPI	0.761172	1.41926e-136	3.95023e-132	0.706	0.42	Up
CLDN10	0.558072	0	0	0.384	0.008	Up		C20orf24	0.717425	0	0	0.708	0.3	Up		C4orf48	0.754885	0	0	0.783	0.236	Up
GUK1	0.557963	0	0	0.889	0.682	Up		TGM2	0.713593	0	0	0.527	0.104	Up		UPP1	0.753729	0	0	0.689	0.163	Up
RPL35	0.556759	0	0	0.991	0.95	Up		RPS18	0.708195	0	0	0.998	0.979	Up		UBE2C	0.745139	2.78474e-234	7.75078e-230	0.286	0.012	Up
RPL28	0.554512	0	0	0.99	0.965	Up		RPL15	0.705702	0	0	0.994	0.958	Up		TPI1	0.739864	1.32076e-200	3.67606e-196	0.927	0.738	Up
ZFP36L1	0.548629	3.40602e-262	9.47997e-258	0.92	0.763	Up		GTF3A	0.705698	0	0	0.735	0.355	Up		CAPN1	0.727863	0	0	0.767	0.3	Up
MET	0.548228	2.48279e-238	6.91036e-234	0.63	0.319	Up		RPL4	0.703572	0	0	0.974	0.87	Up		HOXB2	0.724538	0	0	0.501	0.015	Up
TPI1	0.544714	1.97382e-251	5.49374e-247	0.899	0.738	Up		KRT8	0.696918	0	0	0.927	0.754	Up		IFI44L	0.723193	0	0	0.546	0.043	Up
ARPC1B	0.543341	1.00623e-247	2.80064e-243	0.816	0.558	Up		PTMA	0.693704	0	0	0.993	0.964	Up		NPM1	0.71879	4.58427e-218	1.27594e-213	0.937	0.793	Up
MAL2	0.541396	2.2143e-183	6.16306e-179	0.807	0.581	Up		RPS3	0.693492	0	0	0.996	0.963	Up		STMN1	0.71663	3.5429e-154	9.86094e-150	0.505	0.193	Up
RPL13	0.54126	0	0	0.996	0.982	Up		RPL14	0.692714	0	0	0.991	0.935	Up		PSMA7	0.715353	0	0	0.912	0.654	Up
P4HB	0.540009	0	0	0.863	0.642	Up		CNIH4	0.692392	0	0	0.748	0.405	Up		AGR2	0.712595	1.96584e-50	5.47152e-46	0.743	0.673	Up
H2AFV	0.539461	2.49626e-168	6.94784e-164	0.702	0.447	Up		RPLP1	0.691508	0	0	0.998	0.988	Up		TMEM176B	0.7095	0	0	0.496	0.068	Up
S100A11	0.531808	8.03864e-220	2.23739e-215	0.98	0.92	Up		RPS8	0.689891	0	0	0.993	0.958	Up		MPZL2	0.708561	4.80022e-189	1.33605e-184	0.69	0.381	Up
CBX3	0.528205	5.78084e-277	1.60898e-272	0.711	0.373	Up		TM4SF1	0.685412	1.79736e-254	5.00259e-250	0.753	0.528	Up		FHL2	0.705394	0	0	0.559	0.023	Up
NENF	0.527328	1.58642e-305	4.41548e-301	0.789	0.48	Up		GNB2L1	0.680835	0	0	0.981	0.916	Up		SPP1	0.702901	0	0	0.49	0.007	Up
LDHB	0.523088	3.68992e-41	1.02701e-36	0.828	0.701	Up		PRELID1	0.67964	0	0	0.806	0.497	Up		CHCHD2	0.698065	7.93796e-277	2.20937e-272	0.942	0.846	Up
CTSC	0.522322	6.95738e-253	1.93645e-248	0.713	0.381	Up		MT2A	0.679085	3.64588e-160	1.01476e-155	0.726	0.517	Up		CNOT2	0.695684	6.79004e-162	1.88987e-157	0.555	0.204	Up
TNFRSF21	0.519087	7.17017e-286	1.99567e-281	0.422	0.082	Up		PSCA	0.678676	1.94397e-270	5.41065e-266	0.358	0.042	Up		PGAM1	0.694839	7.75226e-252	2.15769e-247	0.766	0.352	Up
RPL18A	0.512098	0	0	0.992	0.959	Up		EIF3H	0.67843	0	0	0.863	0.607	Up		TMEM165	0.69436	4.64755e-265	1.29355e-260	0.786	0.419	Up
PLAU	0.507249	3.53898e-247	9.85004e-243	0.292	0.019	Up		ENO1	0.677958	0	0	0.895	0.722	Up		ITGA1	0.69254	0	0	0.517	0.024	Up
MT-CO2	0.507078	4.04091e-181	1.12471e-176	0.977	0.985	Up		NPM1	0.672928	0	0	0.928	0.793	Up		CDKN2A	0.692355	1.41863e-291	3.94848e-287	0.363	0.022	Up
AQP5	0.506073	5.30619e-200	1.47687e-195	0.417	0.12	Up		MTDH	0.67188	0	0	0.829	0.606	Up		PLP2	0.692017	2.09544e-282	5.83224e-278	0.812	0.447	Up
DUSP5	0.505925	1.30013e-214	3.61865e-210	0.394	0.102	Up		SNRPB	0.670699	0	0	0.771	0.467	Up		NACA	0.689881	0	0	0.977	0.897	Up
RPS7	0.504307	0	0	0.985	0.947	Up		TCEA3	0.666559	0	0	0.707	0.324	Up		APOE	0.684461	2.21115e-80	6.15431e-76	0.579	0.32	Up
MZT2A	0.503261	0	0	0.735	0.367	Up		HES4	0.660673	0	0	0.617	0.152	Up		TMPRSS4	0.681051	0	0	0.576	0.026	Up
ACTG1	0.501895	0	0	0.978	0.92	Up		GNB2	0.65929	0	0	0.797	0.517	Up		IFITM3	0.679483	1.30807e-239	3.64076e-235	0.947	0.811	Up
HLA-A	0.500079	1.05248e-115	2.92937e-111	0.939	0.867	Up		KRT10	0.658961	0	0	0.833	0.585	Up		TMED9	0.678652	2.43596e-273	6.78e-269	0.809	0.445	Up
KRT10	0.499512	8.1999e-235	2.28228e-230	0.815	0.585	Up		MZT2B	0.658772	0	0	0.801	0.583	Up		NAP1L1	0.67693	5.92567e-240	1.64929e-235	0.894	0.642	Up
SLC25A39	0.4989	4.66647e-293	1.29882e-288	0.643	0.28	Up		ADRM1	0.650024	0	0	0.685	0.283	Up		TMEM167A	0.674101	0	0	0.795	0.292	Up
SNRPE	0.498505	3.95787e-254	1.1016e-249	0.797	0.531	Up		SYNGR2	0.649794	0	0	0.781	0.486	Up		RPL39	0.671151	5.67371e-102	1.57917e-97	0.982	0.954	Up
LSR	0.496359	6.04739e-272	1.68317e-267	0.658	0.305	Up		RPL36	0.649696	0	0	0.983	0.937	Up		RPL36A	0.668047	2.20656e-57	6.14152e-53	0.903	0.744	Up
ZFAS1	0.494714	4.05984e-216	1.12998e-211	0.901	0.78	Up		RAB34	0.649469	0	0	0.698	0.289	Up		TXN	0.664539	1.17362e-292	3.26653e-288	0.953	0.816	Up
HSPB1	0.493813	6.21605e-151	1.73011e-146	0.961	0.859	Up		RPS17	0.649413	0	0	0.995	0.958	Up		ABCC3	0.664414	0	0	0.62	0.065	Up
SH3BGRL3	0.490416	4.50703e-216	1.25444e-211	0.848	0.625	Up		C19orf24	0.649307	0	0	0.718	0.316	Up		S100A10	0.664174	2.73843e-265	7.62188e-261	0.95	0.866	Up
RPS23	0.486901	0	0	0.99	0.96	Up		HSPE1	0.648872	0	0	0.884	0.682	Up		KRT7	0.644039	3.7276e-201	1.0375e-196	0.798	0.489	Up
KRT7	0.486565	6.41954e-299	1.78675e-294	0.862	0.489	Up		HINT1	0.648258	0	0	0.952	0.883	Up		CTSB	0.643346	3.19054e-286	8.88022e-282	0.818	0.435	Up
PDZK1IP1	0.48571	1.29897e-155	3.61541e-151	0.617	0.341	Up		SLC25A6	0.647253	0	0	0.933	0.817	Up		GNB2L1	0.6431	0	0	0.978	0.916	Up
TFPI	0.484382	5.2042e-87	1.44849e-82	0.591	0.42	Up		TKT	0.641541	1.07811e-269	3.00072e-265	0.787	0.611	Up		S100A11	0.642944	5.81833e-178	1.61941e-173	0.917	0.92	Up
LAMTOR2	0.482197	6.77932e-244	1.88689e-239	0.749	0.448	Up		ANXA2	0.641432	0	0	0.976	0.835	Up		PDIA6	0.635476	2.03899e-255	5.67511e-251	0.837	0.527	Up
RPS21	0.481933	0	0	0.963	0.901	Up		RPS20	0.640872	0	0	0.992	0.969	Up		SOX4	0.634501	5.61145e-210	1.56183e-205	0.807	0.433	Up
PABPC1	0.479681	1.12168e-244	3.12196e-240	0.926	0.752	Up		RPL7A	0.640649	0	0	0.988	0.937	Up		KRT10	0.630555	1.06652e-178	2.96845e-174	0.826	0.585	Up
PPIA	0.478636	1.18523e-199	3.29885e-195	0.961	0.881	Up		PSMG3	0.637348	0	0	0.64	0.198	Up		SNRPE	0.629611	3.76768e-244	1.04866e-239	0.862	0.531	Up
ARHGDIB	0.478372	1.63317e-218	4.5456e-214	0.703	0.382	Up		CEACAM6	0.635702	0	0	0.748	0.271	Up		TXNDC17	0.629595	3.64164e-201	1.01358e-196	0.83	0.502	Up
PLA2G16	0.477737	2.9952e-185	8.33654e-181	0.786	0.553	Up		C9orf16	0.634355	0	0	0.796	0.479	Up		WFDC3	0.629578	0	0	0.395	0.025	Up
COX6B1	0.476767	1.93769e-203	5.39317e-199	0.928	0.808	Up		SHFM1	0.634063	0	0	0.88	0.688	Up		DNTTIP1	0.628038	0	0	0.639	0.16	Up
RPL10A	0.472784	0	0	0.985	0.939	Up		UBE2S	0.633534	6.70777e-183	1.86697e-178	0.474	0.194	Up		NDRG1	0.625193	9.22718e-127	2.5682e-122	0.564	0.259	Up
LINC00152	0.472196	0	0	0.507	0.064	Up		C4orf48	0.633255	0	0	0.632	0.236	Up		IER3	0.619871	2.70122e-172	7.51832e-168	0.728	0.396	Up
KRT8	0.471314	1.07205e-130	2.98383e-126	0.893	0.754	Up		PKM	0.632562	0	0	0.857	0.639	Up		WFDC2	0.619445	1.33623e-98	3.71913e-94	0.814	0.792	Up
FXYD5	0.468199	3.12231e-233	8.69033e-229	0.589	0.255	Up		ZFAND2A	0.627314	0	0	0.521	0.094	Up		SERPINB1	0.619352	1.21668e-120	3.38639e-116	0.756	0.515	Up
MESP1	0.465764	1.20139e-223	3.34382e-219	0.397	0.1	Up		SET	0.623929	0	0	0.824	0.571	Up		RPL8	0.616195	1.64516e-260	4.57898e-256	0.992	0.972	Up
TNC	0.463727	4.02954e-237	1.12154e-232	0.383	0.079	Up		BST2	0.619564	0	0	0.563	0.134	Up		EPCAM	0.613251	8.09025e-157	2.25176e-152	0.819	0.694	Up
GDF15	0.463684	7.58395e-176	2.11084e-171	0.637	0.31	Up		S100A14	0.618489	1.81341e-203	5.04727e-199	0.763	0.677	Up		RPS21	0.61252	1.52338e-107	4.24002e-103	0.961	0.901	Up
RPS14	0.461722	0	0	0.994	0.979	Up		RHOD	0.615342	0	0	0.592	0.153	Up		SUB1	0.611575	4.25829e-281	1.18521e-276	0.899	0.666	Up
C4orf48	0.457228	2.44292e-240	6.79938e-236	0.585	0.236	Up		CD24	0.615304	0	0	0.721	0.237	Up		TKT	0.610533	9.27906e-181	2.58264e-176	0.854	0.611	Up
RAB34	0.456441	6.90478e-279	1.92181e-274	0.645	0.289	Up		PDCD6	0.614338	3.38446e-260	9.41997e-256	0.732	0.445	Up		HMGN1	0.6021	1.00328e-281	2.79243e-277	0.91	0.725	Up
PAFAH1B3	0.456115	2.54822e-291	7.09246e-287	0.504	0.139	Up		PLPP2	0.61166	0	0	0.657	0.229	Up		IGKC	0.596829	4.31082e-198	1.19983e-193	0.515	0.178	Up
HEBP2	0.455068	2.3652e-181	6.58306e-177	0.657	0.368	Up		TUBA1B	0.607304	5.36487e-90	1.4932e-85	0.766	0.643	Up		PKIB	0.593033	0	0	0.529	0.062	Up
RPLP0	0.454842	4.12245e-195	1.1474e-190	0.983	0.925	Up		SLC25A39	0.60603	0	0	0.665	0.28	Up		RAB10	0.592134	1.55383e-295	4.32476e-291	0.771	0.316	Up
GNB2L1	0.454695	1.12683e-250	3.1363e-246	0.978	0.916	Up		TCEB1	0.604151	0	0	0.799	0.51	Up		GOLM1	0.591067	0	0	0.692	0.165	Up
PKM	0.453383	3.48038e-186	9.68694e-182	0.847	0.639	Up		APRT	0.602689	0	0	0.833	0.631	Up		ST3GAL4	0.589581	0	0	0.524	0.048	Up
TMEM147	0.450993	5.53171e-217	1.53964e-212	0.774	0.51	Up		SRM	0.6007	0	0	0.551	0.129	Up		ARL4A	0.589083	1.81505e-243	5.05182e-239	0.709	0.288	Up
UBA52	0.450454	0	0	0.98	0.923	Up		RPL29	0.600034	0	0	0.989	0.943	Up		RPS3A	0.588818	2.7193e-307	7.56861e-303	0.99	0.95	Up
RPL18	0.449397	1.07778e-200	2.99978e-196	0.982	0.946	Up		PLEC	0.599604	0	0	0.621	0.19	Up		CISD2	0.587947	0	0	0.75	0.235	Up
MX1	0.448756	5.5672e-246	1.54952e-241	0.412	0.095	Up		HSPD1	0.598518	0	0	0.767	0.436	Up		C20orf24	0.582968	0	0	0.752	0.3	Up
CKLF	0.448279	6.4478e-275	1.79462e-270	0.596	0.227	Up		LSR	0.597714	0	0	0.688	0.305	Up		AREG	0.581643	5.66929e-10	1.57793e-05	0.571	0.458	Up
GPX1	0.447516	2.64097e-170	7.35062e-166	0.925	0.755	Up		RGS10	0.597604	0	0	0.512	0.067	Up		S100A8	0.576915	4.96021e-44	1.38058e-39	0.261	0.118	Up
CHCHD2	0.446935	9.55871e-126	2.66048e-121	0.925	0.846	Up		ZNF706	0.59717	0	0	0.75	0.387	Up		TMEM150C	0.575687	0	0	0.435	0.027	Up
RPS27A	0.445415	0	0	0.991	0.966	Up		B4GALT1	0.595877	6.85906e-195	1.90908e-190	0.601	0.296	Up		MAL2	0.575259	1.87153e-147	5.20902e-143	0.758	0.581	Up
RPL35A	0.444648	0	0	0.987	0.958	Up		RPS14	0.590977	0	0	0.995	0.979	Up		MYDGF	0.575139	2.63806e-233	7.3425e-229	0.822	0.504	Up
RPS15A	0.439542	0	0	0.989	0.962	Up		MDH2	0.589485	0	0	0.766	0.462	Up		RPS2	0.574915	5.34587e-220	1.48792e-215	0.977	0.948	Up
TNFSF10	0.439422	1.88162e-108	5.23711e-104	0.495	0.27	Up		TXNDC17	0.585635	4.66463e-285	1.29831e-280	0.777	0.502	Up		SLC25A39	0.574068	2.24291e-294	6.24268e-290	0.728	0.28	Up
MRPS12	0.438642	7.1992e-234	2.00375e-229	0.602	0.262	Up		HN1	0.584725	1.91644e-293	5.33403e-289	0.632	0.277	Up		BTF3	0.572286	1.6527e-304	4.59997e-300	0.944	0.85	Up
SLC25A37	0.437058	5.81874e-260	1.61953e-255	0.603	0.235	Up		SLC5A3	0.577672	2.69348e-283	7.49676e-279	0.524	0.162	Up		OSTC	0.572175	2.50607e-277	6.97516e-273	0.809	0.39	Up
ASS1	0.435185	3.13177e-152	8.71665e-148	0.444	0.184	Up		TUBA1C	0.576847	3.46834e-268	9.65344e-264	0.703	0.381	Up		TFF3	0.570623	1.02683e-39	2.85796e-35	0.352	0.189	Up
PHLDA1	0.432418	3.54606e-251	9.86974e-247	0.389	0.073	Up		AGR2	0.576629	1.05137e-111	2.92628e-107	0.84	0.673	Up		MZT2B	0.570308	3.70064e-248	1.03e-243	0.841	0.583	Up
RPS10	0.431691	3.22308e-237	8.97081e-233	0.962	0.871	Up		RPL37	0.575696	0	0	0.993	0.944	Up		ATP5E	0.568541	5.01254e-163	1.39514e-158	0.973	0.925	Up
GSN	0.431275	8.09016e-176	2.25173e-171	0.728	0.422	Up		TRIP6	0.575504	0	0	0.632	0.235	Up		IFNGR2	0.568243	0	0	0.718	0.238	Up
RPL10	0.430854	0	0	0.998	0.99	Up		SERINC2	0.574193	0	0	0.576	0.171	Up		RPS27A	0.568177	0	0	0.994	0.966	Up
RPS3	0.430844	0	0	0.992	0.963	Up		HSPA8	0.574051	1.86113e-277	5.1801e-273	0.871	0.736	Up		NENF	0.563274	1.95331e-281	5.43665e-277	0.819	0.48	Up
RPS4X	0.430824	1.85981e-237	5.1764e-233	0.989	0.945	Up		RPL35	0.574029	0	0	0.99	0.95	Up		SERPINA1	0.56232	2.28896e-43	6.37085e-39	0.72	0.66	Up
TMPRSS4	0.430295	0	0	0.389	0.026	Up		RBCK1	0.574006	0	0	0.684	0.311	Up		RPS7	0.561806	0	0	0.986	0.947	Up
H3F3A	0.42943	8.61095e-224	2.39669e-219	0.98	0.926	Up		TMEM147	0.572779	0	0	0.769	0.51	Up		SEC61G	0.561285	3.81635e-173	1.0622e-168	0.911	0.697	Up
LPP	0.42847	3.7673e-239	1.04855e-234	0.644	0.302	Up		ANP32B	0.572366	1.48837e-290	4.14258e-286	0.761	0.482	Up		MANF	0.560769	3.57775e-288	9.95795e-284	0.729	0.264	Up
MIF	0.427868	3.18905e-189	8.87608e-185	0.775	0.526	Up		ACTG1	0.570867	0	0	0.966	0.92	Up		FSCN1	0.560723	0	0	0.502	0.01	Up
STMN1	0.427556	6.74196e-90	1.87649e-85	0.384	0.193	Up		ATG12	0.568097	0	0	0.6	0.215	Up		C8orf4	0.559824	9.76537e-80	2.718e-75	0.687	0.496	Up
RPL30	0.427208	0	0	0.991	0.953	Up		GIPC1	0.566598	0	0	0.664	0.308	Up		TMEM45A	0.558724	2.43031e-275	6.76428e-271	0.491	0.089	Up
UQCC2	0.426937	1.33932e-259	3.72774e-255	0.618	0.266	Up		RHEB	0.56517	9.17739e-308	2.55434e-303	0.791	0.519	Up		H2AFV	0.557163	8.26746e-212	2.30108e-207	0.8	0.447	Up
PRDX2	0.426161	5.10254e-177	1.42019e-172	0.816	0.579	Up		RPL19	0.56401	0	0	0.994	0.974	Up		RPL30	0.557161	1.52719e-225	4.25064e-221	0.99	0.953	Up
EEF1B2	0.422935	1.36003e-249	3.78538e-245	0.94	0.824	Up		PSMB2	0.563511	1.51107e-305	4.20577e-301	0.724	0.393	Up		TRPM8	0.557153	0	0	0.338	0	Up
RPL24	0.421016	0	0	0.985	0.947	Up		ST14	0.562772	0	0	0.618	0.186	Up		RPL36	0.554283	1.77038e-272	4.9275e-268	0.984	0.937	Up
C6orf48	0.420454	2.36305e-191	6.57709e-187	0.819	0.584	Up		ADAM15	0.562751	0	0	0.57	0.189	Up		UQCC2	0.550617	1.71485e-291	4.77295e-287	0.726	0.266	Up
CDC42EP1	0.419141	2.62575e-246	7.30826e-242	0.557	0.211	Up		APCDD1	0.562494	4.00386e-296	1.11439e-291	0.384	0.052	Up		RAP1B	0.549975	1.36011e-147	3.78559e-143	0.531	0.199	Up
CAPN1	0.415258	1.35838e-228	3.78079e-224	0.638	0.3	Up		CALU	0.561997	0	0	0.636	0.231	Up		RPS5	0.5493	2.91203e-249	8.10506e-245	0.974	0.926	Up
DNTTIP1	0.412992	2.56887e-238	7.14993e-234	0.494	0.16	Up		NTHL1	0.561905	1.24516e-229	3.46566e-225	0.535	0.211	Up		H2AFZ	0.546878	7.1365e-68	1.9863e-63	0.827	0.619	Up
TRAF4	0.412952	1.84216e-228	5.12729e-224	0.636	0.301	Up		PPA1	0.561396	4.96591e-239	1.38216e-234	0.805	0.648	Up		ZFAS1	0.545327	5.9271e-128	1.64969e-123	0.91	0.78	Up
MT-CO3	0.411871	1.99763e-109	5.56001e-105	0.977	0.986	Up		PLP2	0.561243	6.46615e-264	1.79972e-259	0.721	0.447	Up		ARPC1A	0.544801	3.15896e-194	8.79234e-190	0.817	0.493	Up
CNIH4	0.411239	2.75749e-204	7.67492e-200	0.711	0.405	Up		LYN	0.55975	5.48683e-300	1.52715e-295	0.549	0.196	Up		TNFRSF21	0.543851	0	0	0.581	0.082	Up
ADGRF1	0.411005	9.63077e-266	2.68053e-261	0.387	0.066	Up		S100A16	0.55725	1.1953e-187	3.32689e-183	0.586	0.325	Up		FXYD5	0.542294	1.39275e-195	3.87644e-191	0.66	0.255	Up
SUB1	0.407351	2.42275e-163	6.74324e-159	0.847	0.666	Up		NME1	0.556186	7.03559e-303	1.95821e-298	0.591	0.222	Up		CARHSP1	0.54139	4.00433e-217	1.11453e-212	0.637	0.234	Up
ST14	0.405408	3.99754e-255	1.11264e-250	0.536	0.186	Up		S100A10	0.555825	0	0	0.981	0.866	Up		SQSTM1	0.540558	1.58622e-130	4.41494e-126	0.847	0.684	Up
DUSP23	0.405213	2.26592e-188	6.30673e-184	0.677	0.376	Up		COMTD1	0.555076	0	0	0.525	0.123	Up		LRIG3	0.539738	0	0	0.506	0.087	Up
LAD1	0.404069	1.05246e-236	2.92931e-232	0.493	0.161	Up		IL20RB	0.55441	0	0	0.442	0.003	Up		METTL9	0.539597	5.86352e-294	1.63199e-289	0.761	0.317	Up
EIF3K	0.403218	7.46803e-99	2.07858e-94	0.853	0.697	Up		GOLM1	0.554287	0	0	0.595	0.165	Up		DRAP1	0.538089	0	0	0.807	0.336	Up
FBL	0.39888	4.02331e-164	1.11981e-159	0.648	0.363	Up		GPX3	0.552135	2.31717e-192	6.44939e-188	0.34	0.081	Up		TM4SF1	0.537605	9.58365e-127	2.66742e-122	0.757	0.528	Up
CHMP4B	0.397498	2.48107e-176	6.90557e-172	0.71	0.445	Up		COX5A	0.551532	0	0	0.845	0.609	Up		PDIA4	0.537099	1.49153e-203	4.15139e-199	0.707	0.311	Up
SDC1	0.394625	5.88395e-216	1.63768e-211	0.778	0.487	Up		EMP1	0.550503	1.72693e-265	4.80657e-261	0.584	0.224	Up		GADD45A	0.537075	1.98313e-250	5.51966e-246	0.568	0.16	Up
S100A10	0.393154	9.81987e-290	2.73317e-285	0.977	0.866	Up		RPLP2	0.550403	0	0	0.992	0.978	Up		RPL13A	0.535005	0	0	0.995	0.984	Up
ASPH	0.391891	1.7358e-148	4.83126e-144	0.723	0.469	Up		NBL1	0.549702	0	0	0.457	0.037	Up		TUBA1B	0.531415	1.83738e-33	5.11398e-29	0.816	0.643	Up
ERO1A	0.3912	7.00572e-252	1.9499e-247	0.477	0.137	Up		KLF4	0.547856	3.5931e-209	1.00007e-204	0.618	0.306	Up		LCN2	0.530685	6.92961e-15	1.92872e-10	0.312	0.237	Up
BTF3	0.39056	2.11346e-228	5.88241e-224	0.947	0.85	Up		FXYD5	0.54702	3.35167e-288	9.32871e-284	0.609	0.255	Up		RHEB	0.530584	3.01491e-179	8.39141e-175	0.836	0.519	Up
SYNGR2	0.390044	6.15529e-195	1.7132e-190	0.747	0.486	Up		MRPS15	0.545273	8.77113e-269	2.44127e-264	0.715	0.432	Up		SLC9A3R2	0.52985	5.67504e-214	1.57953e-209	0.674	0.306	Up
ERRFI1	0.388521	3.41234e-151	9.49757e-147	0.704	0.43	Up		FHL2	0.544218	0	0	0.44	0.023	Up		SFN	0.529629	3.74555e-237	1.0425e-232	0.643	0.234	Up
RHEB	0.388212	4.13578e-171	1.15111e-166	0.774	0.519	Up		TPM4	0.540715	0	0	0.736	0.392	Up		C1orf122	0.529583	1.65906e-297	4.61767e-293	0.743	0.299	Up
SSR3	0.387346	2.94522e-194	8.19743e-190	0.774	0.488	Up		NDUFS6	0.539006	1.7159e-182	4.77587e-178	0.789	0.589	Up		SPDEF	0.528655	0	0	0.503	0.049	Up
MGST1	0.386869	1.1699e-122	3.25618e-118	0.941	0.791	Up		SH3BP5	0.538948	0	0	0.507	0.102	Up		SPATS2L	0.528322	5.43131e-274	1.5117e-269	0.745	0.301	Up
GADD45A	0.38424	5.03485e-185	1.40135e-180	0.453	0.16	Up		PLA2G16	0.538812	2.46343e-97	6.85645e-93	0.732	0.553	Up		TMEM123	0.525603	4.76301e-223	1.32569e-218	0.799	0.448	Up
RPS6	0.384103	5.04482e-252	1.40413e-247	0.992	0.966	Up		NAP1L1	0.538395	1.37961e-256	3.83988e-252	0.833	0.642	Up		CAMK2N1	0.524857	0	0	0.409	0.003	Up
SUMO2	0.383726	7.60322e-194	2.1162e-189	0.926	0.827	Up		BCL7C	0.537697	0	0	0.578	0.199	Up		KRT8	0.524668	1.51713e-105	4.22263e-101	0.826	0.754	Up
SSR4	0.382689	3.10346e-185	8.63785e-181	0.929	0.8	Up		HMGN1	0.536615	0	0	0.884	0.725	Up		BIRC3	0.523682	3.90493e-270	1.08686e-265	0.558	0.136	Up
RGS10	0.381415	1.85468e-273	5.16214e-269	0.397	0.067	Up		YWHAG	0.536271	0	0	0.598	0.218	Up		ANGPTL4	0.520656	0	0	0.353	0.006	Up
ANKRD36C	0.381288	2.22369e-98	6.18919e-94	0.267	0.09	Up		VDAC2	0.534951	4.19684e-299	1.16811e-294	0.778	0.504	Up		KRT15	0.520499	2.82271e-295	7.85645e-291	0.491	0.088	Up
PSMA7	0.38054	1.91549e-129	5.3314e-125	0.823	0.654	Up		TIMP1	0.534333	1.93111e-252	5.37486e-248	0.61	0.267	Up		UBE2I	0.520017	5.02438e-266	1.39844e-261	0.793	0.374	Up
GGCT	0.380216	1.76458e-195	4.91135e-191	0.587	0.277	Up		CBX3	0.533505	0	0	0.717	0.373	Up		PLOD2	0.519589	0	0	0.519	0.078	Up
MRPL12	0.379899	4.22298e-224	1.17538e-219	0.614	0.285	Up		SQSTM1	0.532041	1.74142e-188	4.84688e-184	0.817	0.684	Up		YBX1	0.519108	1.87363e-155	5.21488e-151	0.927	0.807	Up
CTSB	0.379819	1.7823e-169	4.96067e-165	0.713	0.435	Up		YBX1	0.529697	9.08201e-271	2.52779e-266	0.918	0.807	Up		ANAPC11	0.518097	1.87854e-215	5.22855e-211	0.881	0.668	Up
TNFRSF12A	0.379663	3.21642e-211	8.95226e-207	0.617	0.28	Up		EIF4EBP1	0.527792	0	0	0.499	0.11	Up		ADGRF1	0.516069	0	0	0.51	0.066	Up
YWHAZ	0.379188	2.63983e-161	7.34745e-157	0.785	0.544	Up		RPS15	0.527706	0	0	0.993	0.968	Up		ST14	0.515378	0	0	0.648	0.186	Up
ATP5H	0.377874	1.06111e-173	2.95338e-169	0.847	0.637	Up		MROH6	0.527039	0	0	0.43	0.028	Up		GTF3A	0.514936	2.89031e-227	8.04461e-223	0.745	0.355	Up
SPINT2	0.377796	9.99417e-42	2.78168e-37	0.903	0.846	Up		TAF1D	0.526642	1.83757e-263	5.1145e-259	0.738	0.433	Up		RPS23	0.514575	9.52115e-247	2.65002e-242	0.993	0.96	Up
PHLDA3	0.37754	6.01101e-250	1.67304e-245	0.517	0.166	Up		ASAP1	0.521605	0	0	0.486	0.042	Up		RPS19	0.513958	3.0253e-147	8.42031e-143	0.991	0.977	Up
LGALS3BP	0.377451	6.23429e-163	1.73519e-158	0.84	0.652	Up		POLR2J	0.520187	1.66639e-279	4.63807e-275	0.748	0.463	Up		SRM	0.513192	0	0	0.628	0.129	Up
RPL23	0.377054	5.9907e-256	1.66739e-251	0.985	0.925	Up		LSM4	0.520168	4.51573e-255	1.25686e-250	0.705	0.406	Up		ANXA2	0.512072	2.26243e-200	6.29701e-196	0.958	0.835	Up
CYBA	0.376399	3.47934e-166	9.68405e-162	0.792	0.534	Up		CKLF	0.518985	8.41021e-303	2.34081e-298	0.601	0.227	Up		TAGLN2	0.511793	2.53081e-172	7.04399e-168	0.877	0.767	Up
SEC61G	0.375505	3.8023e-98	1.0583e-93	0.852	0.697	Up		UPP1	0.518188	3.59177e-288	9.99696e-284	0.527	0.163	Up		RPS10	0.511722	4.60566e-118	1.28189e-113	0.963	0.871	Up
IFI44L	0.374981	3.82429e-220	1.06441e-215	0.314	0.043	Up		NENF	0.516172	2.4671e-283	6.86667e-279	0.753	0.48	Up		PPIB	0.510465	4.72186e-119	1.31424e-114	0.861	0.675	Up
AP1S1	0.374219	8.67992e-260	2.41588e-255	0.572	0.208	Up		FAM195A	0.515238	1.94654e-289	5.41781e-285	0.578	0.225	Up		LAGE3	0.510056	1.85181e-238	5.15415e-234	0.673	0.262	Up
RPL37A	0.373677	3.07231e-296	8.55115e-292	0.99	0.963	Up		RCN1	0.514498	0	0	0.61	0.213	Up		TRMT112	0.509728	1.17574e-216	3.27243e-212	0.898	0.691	Up
2021-09-09	0.372712	6.22964e-243	1.7339e-238	0.606	0.253	Up		ATF3	0.513481	6.33911e-181	1.76437e-176	0.722	0.48	Up		MSRB1	0.509544	0	0	0.616	0.143	Up
LGALS9	0.372401	1.9212e-296	5.34727e-292	0.443	0.085	Up		EIF3E	0.512839	7.55153e-279	2.10182e-274	0.878	0.703	Up		C9orf16	0.509341	1.87474e-181	5.21798e-177	0.805	0.479	Up
RPS25	0.371915	0	0	0.991	0.97	Up		METRN	0.511139	1.51285e-253	4.21072e-249	0.563	0.209	Up		RPL10	0.509145	9.03533e-225	2.5148e-220	0.996	0.99	Up
GOLM1	0.371512	3.86592e-224	1.076e-219	0.489	0.165	Up		PPP1R35	0.509011	0	0	0.52	0.121	Up		TYMP	0.508973	4.22801e-219	1.17678e-214	0.802	0.419	Up
PFDN2	0.371275	5.95593e-169	1.65771e-164	0.676	0.409	Up		RHOC	0.508406	4.03245e-242	1.12235e-237	0.622	0.287	Up		FAM83A	0.508753	0	0	0.454	0.014	Up
RPS17	0.370741	5.89896e-279	1.64186e-274	0.988	0.958	Up		COTL1	0.506764	2.27777e-286	6.3397e-282	0.507	0.142	Up		RPL27A	0.504959	0	0	0.992	0.973	Up
TESC	0.370035	1.06236e-220	2.95686e-216	0.306	0.039	Up		LY6E	0.506689	4.42805e-208	1.23246e-203	0.808	0.573	Up		CPE	0.504934	0	0	0.541	0.031	Up
RPL7A	0.369918	3.52481e-225	9.8106e-221	0.985	0.937	Up		FTH1	0.50561	4.83429e-273	1.34553e-268	0.997	0.998	Up		CNPY2	0.502253	5.18837e-237	1.44408e-232	0.806	0.466	Up
CYP1B1	0.369879	3.33917e-81	9.29392e-77	0.369	0.19	Up		GPX1	0.505296	2.07743e-228	5.7821e-224	0.876	0.755	Up		HES4	0.501007	4.84324e-281	1.34802e-276	0.611	0.152	Up
ITGA2	0.369101	2.93722e-222	8.17517e-218	0.344	0.06	Up		PYCR1	0.50361	0	0	0.473	0.05	Up		SNRPB	0.499191	6.07616e-136	1.69118e-131	0.785	0.467	Up
SPATS2L	0.368418	9.3235e-163	2.59501e-158	0.584	0.301	Up		RPS10	0.503137	7.08465e-37	1.97187e-32	0.948	0.871	Up		TCEB1	0.498828	1.69527e-186	4.71844e-182	0.823	0.51	Up
NME4	0.368266	4.67247e-219	1.30049e-214	0.556	0.228	Up		ATP6V1F	0.503059	4.63985e-270	1.29141e-265	0.819	0.603	Up		VDAC1	0.498629	1.1011e-234	3.06469e-230	0.78	0.367	Up
JTB	0.367211	9.61437e-158	2.67597e-153	0.851	0.665	Up		EFHD2	0.502951	7.39191e-293	2.05739e-288	0.526	0.16	Up		CLIC1	0.497662	1.65579e-197	4.60856e-193	0.909	0.732	Up
C19orf33	0.366965	4.59456e-134	1.2788e-129	0.765	0.518	Up		CYC1	0.502818	1.17535e-260	3.27135e-256	0.687	0.376	Up		PLAUR	0.497594	1.77895e-268	4.95136e-264	0.583	0.156	Up
MFSD4	0.366567	1.54693e-296	4.30557e-292	0.377	0.042	Up		ITGB8	0.499764	4.99289e-262	1.38967e-257	0.396	0.073	Up		ADM	0.496925	1.44312e-254	4.01664e-250	0.353	0.031	Up
EEF1D	0.365355	2.80671e-208	7.81192e-204	0.961	0.855	Up		RPS11	0.498914	0	0	0.988	0.944	Up		MPG	0.496701	1.32254e-298	3.68102e-294	0.735	0.289	Up
TALDO1	0.365257	5.10749e-141	1.42157e-136	0.744	0.494	Up		GADD45GIP1	0.49888	3.38403e-289	9.41877e-285	0.795	0.507	Up		HSPA8	0.495759	2.42884e-127	6.76018e-123	0.884	0.736	Up
PSMB3	0.363574	3.47592e-152	9.67453e-148	0.761	0.538	Up		FBXW5	0.498298	0	0	0.626	0.243	Up		AC004556.1	0.491814	1.35563e-273	3.77314e-269	0.364	0.031	Up
LMNA	0.362609	1.49853e-130	4.17087e-126	0.892	0.719	Up		RPS21	0.497553	0	0	0.958	0.901	Up		CANX	0.491794	8.22451e-163	2.28913e-158	0.811	0.536	Up
SNF8	0.361742	4.47697e-183	1.24608e-178	0.593	0.299	Up		C1orf122	0.497162	8.8366e-269	2.45949e-264	0.63	0.299	Up		RPL38	0.491338	5.56378e-85	1.54857e-80	0.975	0.922	Up
PRSS23	0.361191	1.08025e-223	3.00665e-219	0.346	0.058	Up		TPD52L2	0.496182	0	0	0.567	0.164	Up		CBX3	0.490184	8.36564e-230	2.32841e-225	0.77	0.373	Up
WDR45B	0.360029	7.42176e-186	2.0657e-181	0.568	0.265	Up		PDLIM4	0.494058	0	0	0.551	0.129	Up		YWHAZ	0.487558	7.67347e-220	2.13576e-215	0.841	0.544	Up
LAPTM4B	0.360024	3.51703e-190	9.78895e-186	0.629	0.318	Up		RHOF	0.493524	0	0	0.531	0.116	Up		RPL27	0.486698	7.15346e-197	1.99102e-192	0.982	0.942	Up
BID	0.359713	2.34302e-286	6.52131e-282	0.425	0.078	Up		CKS1B	0.493072	2.76125e-166	7.68539e-162	0.563	0.294	Up		LSM2	0.486604	3.02512e-269	8.41982e-265	0.721	0.275	Up
AHR	0.359684	6.77401e-168	1.88541e-163	0.677	0.39	Up		CP	0.493002	3.09075e-169	8.60249e-165	0.429	0.15	Up		C16orf13	0.484945	6.74855e-217	1.87832e-212	0.805	0.455	Up
TYMP	0.359407	9.59764e-156	2.67131e-151	0.709	0.419	Up		MACC1	0.492167	5.53023e-239	1.53923e-234	0.495	0.164	Up		HLA-A	0.482788	1.19004e-52	3.31223e-48	0.915	0.867	Up
CTSA	0.358447	3.04135e-210	8.46498e-206	0.565	0.239	Up		TALDO1	0.49131	1.31872e-227	3.67038e-223	0.759	0.494	Up		LPP	0.4808	1.19984e-199	3.33951e-195	0.677	0.302	Up
LGALS3	0.357532	9.56654e-161	2.66265e-156	0.929	0.838	Up		PHLDA3	0.489149	0	0	0.563	0.166	Up		SMCO4	0.480456	2.24595e-296	6.25114e-292	0.612	0.164	Up
SUMO3	0.357334	5.62401e-176	1.56533e-171	0.664	0.379	Up		MYDGF	0.488475	1.47306e-238	4.09998e-234	0.753	0.504	Up		EEF1B2	0.480298	1.3165e-204	3.66421e-200	0.939	0.824	Up
HOXD1	0.355825	1.96754e-120	5.47625e-116	0.347	0.137	Up		PGAM1	0.485998	2.85762e-247	7.95362e-243	0.665	0.352	Up		C11orf31	0.477464	2.39965e-215	6.67894e-211	0.873	0.627	Up
CAPN12	0.355751	3.58687e-159	9.98333e-155	0.298	0.069	Up		SLC9A3R2	0.484917	7.55779e-228	2.10356e-223	0.613	0.306	Up		CD63	0.476784	2.13076e-45	5.93055e-41	0.92	0.932	Up
NDUFS8	0.353345	5.43615e-124	1.51304e-119	0.747	0.534	Up		TMED3	0.483381	3.48591e-272	9.70234e-268	0.68	0.348	Up		CCT5	0.476541	2.369e-235	6.59363e-231	0.683	0.255	Up
MRPS21	0.353053	2.94114e-147	8.18607e-143	0.789	0.561	Up		TSTA3	0.48296	1.75445e-266	4.88317e-262	0.589	0.237	Up		SLC2A1	0.475825	1.74098e-286	4.84566e-282	0.421	0.048	Up
IFITM3	0.352591	6.52603e-87	1.81639e-82	0.922	0.811	Up		RAD23A	0.481935	6.76355e-253	1.8825e-248	0.735	0.449	Up		RPL7	0.475136	3.14129e-158	8.74315e-154	0.992	0.957	Up
RPL29	0.351677	1.67288e-202	4.65613e-198	0.984	0.943	Up		NQO1	0.478958	4.95743e-290	1.3798e-285	0.507	0.128	Up		SNRPG	0.474971	5.17598e-135	1.44063e-130	0.859	0.613	Up
C19orf53	0.351319	2.35696e-168	6.56012e-164	0.866	0.647	Up		KRTCAP3	0.478602	3.03621e-226	8.45067e-222	0.64	0.337	Up		SERBP1	0.474223	3.73474e-181	1.03949e-176	0.846	0.562	Up
CLDN4	0.350827	8.7396e-160	2.43249e-155	0.88	0.721	Up		CTTN	0.477321	7.70716e-249	2.14513e-244	0.692	0.363	Up		CCND1	0.472799	4.96931e-151	1.38311e-146	0.714	0.385	Up
RPS12	0.350777	1.71202e-172	4.76507e-168	0.993	0.972	Up		TMBIM1	0.475886	7.83348e-295	2.18029e-290	0.615	0.237	Up		PGM2L1	0.471622	1.23993e-300	3.45109e-296	0.602	0.14	Up
TKT	0.350486	2.20007e-123	6.12346e-119	0.827	0.611	Up		MPG	0.473955	1.26986e-280	3.53439e-276	0.635	0.289	Up		C17orf89	0.469749	2.18567e-183	6.08339e-179	0.772	0.423	Up
TMEM167A	0.349865	1.68953e-188	4.70246e-184	0.592	0.292	Up		RNF7	0.472672	1.49947e-253	4.17347e-249	0.743	0.456	Up		AP2S1	0.469064	3.36892e-209	9.37672e-205	0.826	0.495	Up
RPS27	0.349753	2.0203e-288	5.6231e-284	0.995	0.988	Up		PGLS	0.472638	4.05916e-249	1.12979e-244	0.711	0.417	Up		GCHFR	0.468572	2.52913e-158	7.03933e-154	0.731	0.412	Up
NDUFS6	0.34913	3.14509e-110	8.75372e-106	0.77	0.589	Up		UBE2F	0.471274	0	0	0.543	0.163	Up		PFDN2	0.468417	3.19695e-181	8.89806e-177	0.767	0.409	Up
RAB25	0.348399	6.19833e-170	1.72518e-165	0.747	0.476	Up		EPB41L4A-AS1	0.470949	3.67308e-242	1.02233e-237	0.588	0.257	Up		HSPD1	0.46795	8.89969e-178	2.47705e-173	0.803	0.436	Up
SHFM1	0.348362	6.94498e-162	1.933e-157	0.847	0.688	Up		AUP1	0.470729	2.45553e-289	6.83448e-285	0.671	0.319	Up		OLA1	0.46737	3.21205e-283	8.94009e-279	0.713	0.247	Up
PGK1	0.347785	2.31598e-106	6.44606e-102	0.708	0.494	Up		STEAP1	0.470071	0	0	0.362	0.012	Up		SLC22A18AS	0.46677	0	0	0.447	0.002	Up
LSM5	0.347448	2.20499e-109	6.13715e-105	0.68	0.464	Up		P4HB	0.46912	3.34059e-222	9.29787e-218	0.814	0.642	Up		TUBA1C	0.466349	1.54989e-140	4.31382e-136	0.742	0.381	Up
LSM2	0.347038	6.5764e-208	1.83041e-203	0.591	0.275	Up		RPL23A	0.468973	0	0	0.993	0.964	Up		PABPC1	0.466141	1.40848e-169	3.92023e-165	0.912	0.752	Up
OST4	0.346914	3.39797e-159	9.45756e-155	0.927	0.796	Up		PTP4A2	0.46869	2.81152e-224	7.82531e-220	0.782	0.554	Up		ITGB4	0.465173	0	0	0.521	0.049	Up
TCEB2	0.345719	1.05679e-190	2.94137e-186	0.924	0.809	Up		TSC22D4	0.467114	1.32495e-297	3.68773e-293	0.568	0.188	Up		GGCT	0.464299	3.61311e-226	1.00564e-221	0.688	0.277	Up
MUC21	0.345575	1.4187e-205	3.94866e-201	0.261	0.021	Up		LSM7	0.467067	7.53186e-242	2.09634e-237	0.742	0.464	Up		ZNF706	0.462588	1.39861e-243	3.89276e-239	0.788	0.387	Up
RPS29	0.344959	1.73581e-220	4.83128e-216	0.983	0.948	Up		BRI3	0.466489	1.18821e-125	3.30713e-121	0.805	0.734	Up		ATP5G3	0.461364	4.07008e-175	1.13283e-170	0.887	0.652	Up
IRF7	0.344331	5.2781e-276	1.46905e-271	0.45	0.098	Up		CHCHD2	0.466243	0	0	0.925	0.846	Up		SUMO2	0.461095	3.63395e-215	1.01144e-210	0.939	0.827	Up
DUSP6	0.344177	2.04322e-164	5.6869e-160	0.653	0.337	Up		RPL10A	0.466238	0	0	0.989	0.939	Up		PYCARD	0.460599	1.71554e-244	4.77487e-240	0.675	0.252	Up
ITGA3	0.343764	5.11308e-197	1.42312e-192	0.65	0.32	Up		BCAT1	0.465794	4.95848e-268	1.38009e-263	0.488	0.135	Up		RCN1	0.460502	9.00996e-300	2.50774e-295	0.686	0.213	Up
RPS13	0.343734	7.13447e-238	1.98574e-233	0.986	0.955	Up		BNIP3	0.465057	8.69976e-194	2.4214e-189	0.652	0.356	Up		KIAA0101	0.459492	1.07366e-164	2.98831e-160	0.27	0.035	Up
SNRPB	0.341962	1.84615e-142	5.1384e-138	0.708	0.467	Up		CTSD	0.464493	4.86963e-183	1.35536e-178	0.842	0.756	Up		HSPE1	0.459196	7.38264e-131	2.05481e-126	0.884	0.682	Up
PLAUR	0.341644	8.70527e-162	2.42294e-157	0.426	0.156	Up		EEF2	0.464363	2.91626e-263	8.11684e-259	0.931	0.843	Up		SYNGR2	0.458913	1.47935e-170	4.11748e-166	0.764	0.486	Up
IFNGR2	0.341458	1.17762e-220	3.27766e-216	0.578	0.238	Up		SSR3	0.46399	1.90494e-217	5.30202e-213	0.744	0.488	Up		NHP2	0.458291	5.50113e-192	1.53113e-187	0.778	0.424	Up
TMSB4X	0.340794	2.2095e-144	6.1497e-140	0.999	0.998	Up		TK1	0.462795	3.82442e-257	1.06445e-252	0.323	0.03	Up		BZW1	0.457488	2.8628e-208	7.96804e-204	0.782	0.377	Up
PYCR1	0.339497	2.03173e-279	5.65491e-275	0.375	0.05	Up		FBL	0.461707	1.78062e-137	4.95601e-133	0.606	0.363	Up		CKLF	0.457112	1.34436e-273	3.74175e-269	0.677	0.227	Up
C20orf24	0.337613	3.03906e-196	8.45863e-192	0.613	0.3	Up		MRPL12	0.461396	1.08119e-250	3.00928e-246	0.615	0.285	Up		SMAD1	0.456883	0	0	0.449	0.05	Up
C17orf89	0.337281	2.46284e-150	6.85484e-146	0.686	0.423	Up		RPL10	0.461238	5.20552e-269	1.44885e-264	0.998	0.99	Up		LINC00152	0.456648	0	0	0.492	0.064	Up
CFL1	0.336685	1.6194e-148	4.50729e-144	0.926	0.833	Up		HSPA6	0.460196	1.14645e-161	3.19092e-157	0.288	0.06	Up		GNAS	0.454337	1.30068e-99	3.62017e-95	0.867	0.706	Up
QSOX1	0.336666	1.77362e-78	4.93653e-74	0.663	0.468	Up		FAM3C	0.457888	1.97548e-242	5.49836e-238	0.582	0.244	Up		CCT6A	0.453379	8.15459e-175	2.26967e-170	0.678	0.307	Up
SNHG8	0.335968	7.59128e-95	2.11288e-90	0.743	0.555	Up		SOX4	0.456223	1.73626e-109	4.83253e-105	0.71	0.433	Up		TSPAN8	0.452605	7.16279e-222	1.99362e-217	0.424	0.082	Up
PDCD6	0.335202	1.68687e-156	4.69507e-152	0.703	0.445	Up		SSU72	0.455472	4.87782e-250	1.35764e-245	0.803	0.585	Up		MRPL12	0.45197	3.57861e-236	9.96035e-232	0.712	0.285	Up
FAM89B	0.334608	1.80584e-257	5.02618e-253	0.47	0.125	Up		C19orf48	0.455404	8.15369e-307	2.26942e-302	0.456	0.092	Up		GALNT6	0.451593	0	0	0.444	0.044	Up
EPS8	0.334194	8.66811e-145	2.41259e-140	0.667	0.396	Up		ASPHD1	0.454923	0	0	0.363	0.016	Up		VMP1	0.451571	4.78348e-123	1.33139e-118	0.789	0.512	Up
ELF3	0.333909	5.65045e-143	1.57269e-138	0.929	0.78	Up		ATP6V0B	0.454876	1.3008e-224	3.62053e-220	0.783	0.567	Up		JTB	0.451378	1.08122e-179	3.00937e-175	0.855	0.665	Up
RPS24	0.332313	5.76348e-238	1.60415e-233	0.99	0.959	Up		CTSE	0.454652	5.21485e-231	1.45145e-226	0.439	0.117	Up		PRDX4	0.44949	4.21793e-187	1.17398e-182	0.736	0.368	Up
RPL31	0.331449	6.78248e-160	1.88777e-155	0.989	0.962	Up		SLC16A3	0.453584	0	0	0.51	0.12	Up		PAFAH1B3	0.449487	6.682e-307	1.8598e-302	0.594	0.139	Up
CTNNB1	0.331447	1.06538e-120	2.96527e-116	0.676	0.423	Up		PITX1	0.453294	0	0	0.384	0.013	Up		RPL19	0.448644	4.08622e-283	1.13732e-278	0.992	0.974	Up
PMEPA1	0.33018	3.91371e-219	1.0893e-214	0.467	0.144	Up		CXXC5	0.452919	8.98092e-290	2.49966e-285	0.54	0.167	Up		PDZK1IP1	0.447851	8.26922e-65	2.30157e-60	0.566	0.341	Up
BNIP3	0.329712	1.67166e-141	4.65273e-137	0.631	0.356	Up		PMAIP1	0.452361	4.48262e-237	1.24765e-232	0.525	0.187	Up		CYCS	0.446129	9.76212e-107	2.71709e-102	0.817	0.543	Up
TSPAN8	0.32882	2.01097e-151	5.59713e-147	0.315	0.082	Up		EIF2S2	0.45194	3.00041e-222	8.35105e-218	0.767	0.508	Up		FAM162A	0.444798	1.96636e-148	5.47297e-144	0.65	0.29	Up
PAG1	0.326589	5.85537e-202	1.62973e-197	0.359	0.084	Up		SSBP1	0.451345	1.98833e-202	5.53411e-198	0.749	0.496	Up		TMSB4X	0.444732	8.54451e-74	2.37819e-69	0.999	0.998	Up
CP	0.32606	1.22188e-120	3.40087e-116	0.384	0.15	Up		ABCC3	0.449405	0	0	0.447	0.065	Up		RPS8	0.443955	1.65331e-200	4.60164e-196	0.989	0.958	Up
NHP2	0.325607	5.18973e-179	1.44446e-174	0.716	0.424	Up		UBA52	0.448695	0	0	0.979	0.923	Up		UBE2E3	0.443814	5.15669e-269	1.43526e-264	0.717	0.267	Up
PVRL4	0.325412	4.0279e-204	1.12108e-199	0.415	0.118	Up		RPS15A	0.448183	0	0	0.991	0.962	Up		EIF6	0.443633	1.01618e-217	2.82834e-213	0.767	0.359	Up
RPL32	0.325021	1.4194e-195	3.95061e-191	0.993	0.968	Up		C8orf4	0.446823	5.88651e-116	1.63839e-111	0.717	0.496	Up		HINT1	0.443488	7.42766e-217	2.06734e-212	0.954	0.883	Up
LASP1	0.324475	7.30828e-232	2.03411e-227	0.563	0.214	Up		VDAC1	0.445764	1.04451e-232	2.90717e-228	0.675	0.367	Up		CHPF	0.443458	5.74149e-288	1.59803e-283	0.634	0.184	Up
MX2	0.324279	2.87993e-248	8.01572e-244	0.313	0.028	Up		G0S2	0.444461	3.65514e-110	1.01733e-105	0.364	0.154	Up		DAP	0.442825	2.32463e-258	6.47014e-254	0.691	0.254	Up
C1orf122	0.324082	4.58157e-171	1.27519e-166	0.59	0.299	Up		MANF	0.444116	1.48967e-229	4.14619e-225	0.595	0.264	Up		COX20	0.442306	4.79636e-180	1.33497e-175	0.709	0.322	Up
LAGE3	0.32365	1.45517e-166	4.05018e-162	0.546	0.262	Up		WDR45B	0.444051	2.67533e-246	7.44626e-242	0.609	0.265	Up		RPL22	0.442255	3.24561e-116	9.03351e-112	0.979	0.924	Up
RPL7	0.323535	1.32167e-158	3.67861e-154	0.988	0.957	Up		CRACR2B	0.443759	7.8169e-271	2.17568e-266	0.562	0.188	Up		FAM89B	0.441745	0	0	0.618	0.125	Up
NDUFB4	0.323192	1.23798e-146	3.44567e-142	0.854	0.684	Up		CD47	0.44142	1.64266e-219	4.57202e-215	0.808	0.587	Up		LGALS9	0.441189	0	0	0.519	0.085	Up
TMED3	0.323127	2.56709e-181	7.14497e-177	0.652	0.348	Up		STEAP2	0.441138	0	0	0.366	0.024	Up		CLTB	0.440373	7.29489e-207	2.03039e-202	0.767	0.401	Up
HMGB3	0.322302	2.70536e-153	7.52982e-149	0.432	0.161	Up		PFDN2	0.440026	4.6862e-223	1.30431e-218	0.696	0.409	Up		HMGA2	0.436493	0	0	0.362	0.005	Up
RAB13	0.322297	1.20851e-142	3.36365e-138	0.736	0.484	Up		AURKAIP1	0.439929	3.2827e-236	9.13673e-232	0.804	0.596	Up		CLEC2B	0.435842	1.6397e-278	4.56379e-274	0.457	0.071	Up
MBOAT2	0.322193	1.39082e-248	3.87107e-244	0.399	0.079	Up		TMEM159	0.439363	5.33021e-240	1.48356e-235	0.511	0.172	Up		PMAIP1	0.435245	2.86196e-162	7.96569e-158	0.52	0.187	Up
PSMD8	0.320805	2.65109e-93	7.37879e-89	0.698	0.479	Up		TINAGL1	0.438931	0	0	0.398	0.045	Up		CORO1B	0.435027	1.45444e-249	4.04814e-245	0.712	0.278	Up
NEAT1	0.318291	4.81191e-52	1.3393e-47	0.949	0.927	Up		RPL27A	0.438921	0	0	0.994	0.973	Up		TCEB2	0.4344	2.86664e-165	7.97873e-161	0.926	0.809	Up
POLR2J	0.317123	7.66198e-142	2.13256e-137	0.709	0.463	Up		GLRX3	0.438833	1.87912e-257	5.23015e-253	0.594	0.243	Up		BCL7C	0.433869	1.28055e-303	3.56416e-299	0.665	0.199	Up
SEZ6L2	0.316742	1.34481e-207	3.743e-203	0.459	0.148	Up		TRIM2	0.438215	3.14958e-242	8.76622e-238	0.514	0.174	Up		EIF3H	0.432445	5.04203e-155	1.40335e-150	0.854	0.607	Up
RPL11	0.315611	1.00357e-219	2.79323e-215	0.993	0.975	Up		RPS23	0.438109	0	0	0.995	0.96	Up		MAD2L2	0.432433	0	0	0.58	0.095	Up
ENY2	0.315073	1.66824e-136	4.64321e-132	0.759	0.521	Up		RPL22	0.437076	0	0	0.983	0.924	Up		LRRC59	0.431865	4.13954e-288	1.15216e-283	0.691	0.225	Up
CD47	0.314767	3.27884e-151	9.126e-147	0.804	0.587	Up		FAM102A	0.436802	1.84298e-305	5.12957e-301	0.487	0.11	Up		PMEPA1	0.431407	2.88121e-273	8.01928e-269	0.572	0.144	Up
EPCAM	0.314588	3.1921e-136	8.88458e-132	0.868	0.694	Up		BID	0.436079	7.68484e-305	2.13892e-300	0.436	0.078	Up		AK2	0.430902	2.69847e-232	7.51067e-228	0.755	0.324	Up
PTMA	0.31389	8.17254e-143	2.27466e-138	0.991	0.964	Up		CCNI	0.435693	9.90244e-209	2.75614e-204	0.878	0.732	Up		CYBA	0.430783	4.56683e-161	1.27109e-156	0.843	0.534	Up
NDUFS5	0.313636	4.26174e-141	1.18617e-136	0.903	0.758	Up		AKR1B1	0.434888	7.51436e-225	2.09147e-220	0.401	0.1	Up		RPL18A	0.430749	1.34181e-232	3.73465e-228	0.993	0.959	Up
PPP1CA	0.31316	1.27611e-84	3.55181e-80	0.679	0.477	Up		C19orf43	0.434867	4.70818e-242	1.31043e-237	0.84	0.664	Up		CNIH4	0.430045	6.19495e-182	1.72424e-177	0.778	0.405	Up
HMGN1	0.31311	6.48282e-113	1.80436e-108	0.864	0.725	Up		HSBP1L1	0.434052	1.2236e-218	3.40565e-214	0.693	0.43	Up		LMAN2	0.43002	5.15566e-176	1.43497e-171	0.794	0.485	Up
VMP1	0.311417	1.62837e-109	4.53223e-105	0.747	0.512	Up		C7orf50	0.433249	1.19844e-232	3.33562e-228	0.673	0.372	Up		LSM5	0.430017	6.2437e-118	1.73781e-113	0.764	0.464	Up
JUP	0.310998	1.9766e-191	5.50146e-187	0.566	0.243	Up		MAP2K2	0.432699	3.6301e-230	1.01037e-225	0.556	0.24	Up		ACTR3	0.429374	1.23296e-230	3.43169e-226	0.764	0.329	Up
NARF	0.310433	2.9602e-232	8.23914e-228	0.546	0.191	Up		SRSF9	0.432092	1.67077e-199	4.65027e-195	0.705	0.469	Up		FAAP20	0.429247	3.96268e-201	1.10293e-196	0.793	0.439	Up
NQO1	0.309419	9.29737e-194	2.58774e-189	0.435	0.128	Up		TXNL4A	0.43182	7.99487e-218	2.22521e-213	0.583	0.28	Up		TPM4	0.428445	5.07718e-225	1.41313e-220	0.791	0.392	Up
APH1A	0.308891	7.215e-166	2.00815e-161	0.645	0.354	Up		EGFL7	0.431617	1.18982e-273	3.31163e-269	0.477	0.126	Up		PPIC	0.428132	2.34359e-233	6.52291e-229	0.691	0.271	Up
SQSTM1	0.308772	1.8538e-111	5.15968e-107	0.867	0.684	Up		DSG2	0.430719	2.5979e-259	7.23074e-255	0.566	0.21	Up		SNF8	0.426259	1.13041e-242	3.14628e-238	0.719	0.299	Up
PTTG1IP	0.308188	1.87364e-114	5.21489e-110	0.642	0.406	Up		WFDC2	0.430268	1.40386e-105	3.90736e-101	0.861	0.792	Up		SIPA1	0.425963	0	0	0.61	0.114	Up
RPS11	0.307099	6.50095e-162	1.80941e-157	0.981	0.944	Up		CALD1	0.429683	7.3751e-289	2.05271e-284	0.345	0.027	Up		SRP9	0.425849	2.79474e-163	7.77859e-159	0.849	0.553	Up
ZDHHC9	0.305874	1.58491e-200	4.41127e-196	0.498	0.184	Up		PDCD5	0.429431	3.15338e-152	8.77681e-148	0.64	0.4	Up		ZC3H15	0.425376	7.75569e-209	2.15864e-204	0.749	0.351	Up
NAA10	0.304782	3.8597e-172	1.07427e-167	0.558	0.266	Up		C17orf89	0.429157	1.65701e-166	4.61196e-162	0.665	0.423	Up		S100A6	0.424611	6.27834e-83	1.74745e-78	0.927	0.993	Up
PLSCR1	0.304098	1.36993e-184	3.81293e-180	0.515	0.207	Up		RAB25	0.428348	4.74425e-220	1.32047e-215	0.742	0.476	Up		PTGS2	0.423415	7.30322e-191	2.03271e-186	0.435	0.108	Up
PDE4C	0.303701	7.04618e-89	1.96116e-84	0.419	0.215	Up		RGS2	0.427689	7.51576e-209	2.09186e-204	0.436	0.133	Up		UBE2D2	0.423319	3.60776e-174	1.00415e-169	0.802	0.492	Up
MAP3K13	0.302311	1.95587e-116	5.44377e-112	0.699	0.465	Up		RPS13	0.42763	0	0	0.987	0.955	Up		IFI44	0.423272	0	0	0.517	0.06	Up
NPM3	0.302087	3.44649e-231	9.59262e-227	0.396	0.09	Up		FAM173A	0.427275	2.1691e-219	6.03725e-215	0.584	0.271	Up		RANBP1	0.423058	1.19786e-131	3.33399e-127	0.764	0.444	Up
CLPTM1L	0.302042	1.52897e-190	4.25559e-186	0.583	0.268	Up		CCT5	0.426831	3.37795e-163	9.40186e-159	0.535	0.255	Up		SULF1	0.42199	0	0	0.36	0.013	Up
CCT6A	0.301777	5.72346e-132	1.59301e-127	0.567	0.307	Up		COL1A1	0.426821	4.03021e-260	1.12173e-255	0.367	0.056	Up		PRDX2	0.420046	6.43881e-118	1.79211e-113	0.843	0.579	Up
RP11-350J20.12	0.301682	2.31815e-223	6.4521e-219	0.298	0.033	Up		NMU	0.425994	1.97102e-254	5.48593e-250	0.266	0.001	Up		LLPH	0.419736	8.35614e-265	2.32576e-260	0.589	0.151	Up
FAM162A	0.301201	5.54435e-143	1.54316e-138	0.561	0.29	Up		EPCAM	0.424442	6.79e-138	1.88986e-133	0.834	0.694	Up		NDUFS5	0.419452	7.65431e-142	2.13042e-137	0.913	0.758	Up
TXNRD1	0.300357	2.37558e-132	6.61197e-128	0.459	0.21	Up		ZNF593	0.424048	2.92982e-225	8.15456e-221	0.615	0.301	Up		AURKAIP1	0.419234	1.0115e-158	2.8153e-154	0.849	0.596	Up
POLR2F	0.300116	4.2751e-110	1.18989e-105	0.706	0.48	Up		SLC2A4RG	0.423806	3.78355e-282	1.05308e-277	0.476	0.123	Up		HNRNPA1	0.418245	3.05823e-98	8.51197e-94	0.941	0.855	Up
NPM1	0.299736	3.70279e-104	1.0306e-99	0.924	0.793	Up		REEP6	0.423512	0	0	0.411	0.053	Up		CCL2	0.418197	1.24305e-183	3.45978e-179	0.404	0.091	Up
RBM8A	0.299379	1.29129e-128	3.59404e-124	0.745	0.507	Up		GGCT	0.423182	6.8613e-148	1.90971e-143	0.533	0.277	Up		HM13	0.417876	7.58133e-243	2.11011e-238	0.728	0.287	Up
BCL7C	0.29927	1.69282e-213	4.71162e-209	0.528	0.199	Up		SNRPD1	0.422835	3.36295e-186	9.3601e-182	0.688	0.42	Up		VWA1	0.417407	2.27251e-188	6.32508e-184	0.624	0.245	Up
SNRPG	0.298389	1.74788e-133	4.86489e-129	0.819	0.613	Up		SHARPIN	0.422521	3.06255e-267	8.52401e-263	0.598	0.24	Up		RAN	0.415628	2.20369e-87	6.13352e-83	0.852	0.612	Up
PSME2	0.297118	2.776e-112	7.72643e-108	0.702	0.471	Up		RPL11	0.422317	0	0	0.996	0.975	Up		RGS10	0.415255	0	0	0.509	0.067	Up
FAU	0.296599	2.38454e-214	6.63689e-210	0.982	0.958	Up		ONECUT3	0.421771	0	0	0.325	0	Up		REEP3	0.415086	1.54172e-220	4.29107e-216	0.674	0.261	Up
RHOD	0.294907	1.75892e-161	4.8956e-157	0.42	0.153	Up		CLDN3	0.421639	1.7182e-236	4.78226e-232	0.755	0.422	Up		RPL15	0.414832	1.80608e-188	5.02687e-184	0.989	0.958	Up
TRIP6	0.294836	5.85477e-197	1.62956e-192	0.554	0.235	Up		TRAM1	0.421389	4.2413e-162	1.18048e-157	0.759	0.547	Up		RGS17	0.414379	0	0	0.442	0.011	Up
CARHSP1	0.294468	4.12039e-114	1.14683e-109	0.468	0.234	Up		FKBP4	0.421251	7.14407e-277	1.98841e-272	0.526	0.159	Up		SLC22A18	0.414149	0	0	0.558	0.092	Up
DUS1L	0.294273	6.55018e-205	1.82311e-200	0.467	0.157	Up		NDUFB4	0.420865	1.49535e-154	4.16201e-150	0.847	0.684	Up		SHISA3	0.413391	4.08954e-235	1.13824e-230	0.261	0.001	Up
RP3-340N1.2	0.294119	6.16511e-255	1.71593e-250	0.266	0.001	Up		RPS9	0.420267	0	0	0.993	0.962	Up		MYL6B	0.413076	7.26409e-261	2.02182e-256	0.678	0.224	Up
RPL15	0.293912	1.8625e-159	5.18389e-155	0.989	0.958	Up		CLIC6	0.420173	1.83895e-171	5.11834e-167	0.49	0.199	Up		RBCK1	0.412704	1.3495e-239	3.75607e-235	0.741	0.311	Up
EIF3H	0.293836	3.81395e-138	1.06154e-133	0.828	0.607	Up		GAMT	0.419944	0	0	0.445	0.058	Up		SSR3	0.412635	4.12805e-157	1.14896e-152	0.802	0.488	Up
CSNK2B	0.293143	1.82243e-146	5.07236e-142	0.663	0.394	Up		PPP4C	0.418212	9.30212e-227	2.58906e-222	0.678	0.368	Up		NDUFS6	0.412326	1.64098e-136	4.56734e-132	0.842	0.589	Up
PSMG3	0.293027	9.88164e-169	2.75036e-164	0.48	0.198	Up		TFG	0.416136	3.64773e-158	1.01527e-153	0.576	0.307	Up		PFDN4	0.411089	4.832e-203	1.34489e-198	0.616	0.22	Up
ENAH	0.291645	1.54608e-132	4.30321e-128	0.537	0.274	Up		LGALS1	0.41558	4.35739e-164	1.21279e-159	0.664	0.412	Up		RPL37A	0.410785	7.37339e-85	2.05224e-80	0.99	0.963	Up
TNFAIP2	0.291066	7.15907e-139	1.99259e-134	0.313	0.089	Up		TSC22D3	0.415053	1.89202e-154	5.26606e-150	0.688	0.435	Up		OST4	0.410449	2.17285e-108	6.0477e-104	0.916	0.796	Up
RNF213	0.290325	7.07806e-155	1.97004e-150	0.571	0.28	Up		MESP1	0.414032	8.02177e-208	2.2327e-203	0.382	0.1	Up		STMN3	0.408719	0	0	0.426	0.01	Up
RAMP1	0.289302	8.01158e-207	2.22986e-202	0.33	0.057	Up		ERGIC1	0.41389	5.85045e-252	1.62836e-247	0.601	0.256	Up		AP3S1	0.408573	1.15987e-212	3.22826e-208	0.697	0.28	Up
APOA1BP	0.289272	4.80216e-163	1.33658e-158	0.618	0.326	Up		PRRG4	0.413538	5.25428e-247	1.46242e-242	0.55	0.206	Up		ST3GAL1	0.408264	2.04806e-176	5.70037e-172	0.485	0.161	Up
POLR2H	0.288483	1.35908e-180	3.78274e-176	0.57	0.26	Up		HSF1	0.413524	8.92792e-279	2.48491e-274	0.54	0.171	Up		CLPTM1L	0.407865	1.31673e-219	3.66485e-215	0.677	0.268	Up
TCEB1	0.288359	1.04626e-122	2.91205e-118	0.735	0.51	Up		UBE2D2	0.413053	4.31462e-186	1.20089e-181	0.727	0.492	Up		NUP107	0.407828	3.18263e-187	8.85821e-183	0.373	0.074	Up
TTYH3	0.288086	2.44072e-218	6.79324e-214	0.279	0.024	Up		MBOAT2	0.412862	1.38704e-273	3.86054e-269	0.416	0.079	Up		PSMB2	0.407593	1.28199e-155	3.56816e-151	0.738	0.393	Up
ECE1	0.287885	3.74445e-240	1.04219e-235	0.354	0.055	Up		C19orf60	0.412822	4.6458e-192	1.29307e-187	0.655	0.381	Up		TFAP2A	0.407251	0	0	0.452	0.026	Up
TAF10	0.287859	1.94741e-194	5.42022e-190	0.528	0.213	Up		LSM5	0.412727	7.56326e-176	2.10508e-171	0.705	0.464	Up		PDCD6	0.406855	6.44482e-193	1.79379e-188	0.796	0.445	Up
IGFBP4	0.287763	1.48007e-101	4.11947e-97	0.588	0.36	Up		NAA10	0.41207	1.13397e-216	3.15618e-212	0.578	0.266	Up		NAA10	0.40626	4.50059e-211	1.25265e-206	0.671	0.266	Up
TMEM134	0.287733	1.93185e-129	5.37692e-125	0.636	0.374	Up		RPL6	0.410894	0	0	0.986	0.929	Up		TCEA1	0.405913	2.29609e-140	6.3907e-136	0.769	0.435	Up
CRIP2	0.287397	3.83556e-143	1.06755e-138	0.592	0.303	Up		HILPDA	0.410578	7.60029e-256	2.11539e-251	0.354	0.049	Up		TNIP1	0.404741	1.37483e-265	3.82657e-261	0.67	0.22	Up
GPI	0.287364	3.73022e-196	1.03823e-191	0.458	0.152	Up		MIF	0.410511	1.6814e-47	4.67983e-43	0.66	0.526	Up		EIF3E	0.40459	9.81348e-91	2.73139e-86	0.891	0.703	Up
DPP4	0.287255	4.9914e-149	1.38926e-144	0.381	0.133	Up		UBE2I	0.41039	2.52903e-211	7.03904e-207	0.669	0.374	Up		CD99	0.404335	1.27607e-160	3.5517e-156	0.774	0.456	Up
IFI16	0.287168	9.36606e-168	2.60686e-163	0.415	0.143	Up		TRAF7	0.409286	6.93209e-308	1.92941e-303	0.474	0.103	Up		MEA1	0.402969	2.8503e-225	7.93325e-221	0.708	0.278	Up
HOPX	0.286697	1.09217e-52	3.03983e-48	0.89	0.774	Up		UGDH	0.408689	5.35117e-182	1.48939e-177	0.512	0.219	Up		CCNI	0.402555	1.08512e-127	3.02021e-123	0.889	0.732	Up
MT-ND1	0.286485	2.34505e-90	6.52699e-86	0.969	0.979	Up		ESYT2	0.406804	6.30724e-279	1.7555e-274	0.554	0.179	Up		PKP3	0.402077	2.56281e-296	7.13307e-292	0.613	0.156	Up
AURKAIP1	0.285924	1.45782e-138	4.05754e-134	0.808	0.596	Up		RAN	0.406277	2.24392e-135	6.24549e-131	0.785	0.612	Up		DPP4	0.401802	9.65511e-231	2.68731e-226	0.512	0.133	Up
JUND	0.285363	1.18192e-17	3.28963e-13	0.832	0.716	Up		STOML2	0.405471	3.89223e-207	1.08333e-202	0.633	0.342	Up		CAP1	0.401406	1.49768e-195	4.16849e-191	0.767	0.381	Up
ASRGL1	0.28501	5.92224e-141	1.64834e-136	0.361	0.123	Up		LYPLA1	0.403672	2.59735e-182	7.22921e-178	0.618	0.33	Up		GMDS	0.400503	0	0	0.517	0.087	Up
ATP1B1	0.284417	7.70849e-55	2.1455e-50	0.864	0.738	Up		LMNA	0.403614	1.00371e-191	2.79363e-187	0.872	0.719	Up		PPM1G	0.399772	1.60617e-225	4.47047e-221	0.706	0.277	Up
MIR4435-2HG	0.28439	3.01264e-249	8.38507e-245	0.359	0.052	Up		SMC3	0.403425	6.20406e-83	1.72677e-78	0.398	0.211	Up		NPM3	0.399112	4.73009e-280	1.31653e-275	0.493	0.09	Up
ZNF593	0.284198	1.70963e-159	4.75841e-155	0.588	0.301	Up		ACTB	0.40108	5.98145e-272	1.66482e-267	0.99	0.979	Up		RPLP2	0.399058	1.99862e-237	5.56277e-233	0.995	0.978	Up
GNAS	0.283159	1.55636e-86	4.33183e-82	0.848	0.706	Up		DGUOK	0.40057	1.76908e-234	4.92387e-230	0.654	0.323	Up		PHB	0.398601	4.3347e-158	1.20648e-153	0.763	0.405	Up
SPINT1	0.283017	1.41511e-190	3.93869e-186	0.668	0.351	Up		RPL27	0.40001	0	0	0.982	0.942	Up		UQCRQ	0.3984	3.79873e-135	1.0573e-130	0.918	0.796	Up
RPL39L	0.281845	2.21174e-169	6.15594e-165	0.274	0.048	Up		ARL6IP4	0.398779	6.26556e-201	1.74389e-196	0.846	0.716	Up		PFKP	0.397127	5.86996e-270	1.63379e-265	0.412	0.053	Up
TMEM123	0.281729	8.66928e-113	2.41292e-108	0.685	0.448	Up		TMPRSS4	0.397783	0	0	0.368	0.026	Up		IRF7	0.39706	0	0	0.578	0.098	Up
C11orf31	0.281577	2.1716e-136	6.04421e-132	0.833	0.627	Up		PGK1	0.397781	7.74511e-94	2.1557e-89	0.679	0.494	Up		CSNK2B	0.396449	1.52585e-146	4.24689e-142	0.732	0.394	Up
ABRACL	0.281192	7.79751e-164	2.17028e-159	0.487	0.2	Up		CD99	0.397228	3.59874e-214	1.00164e-209	0.741	0.456	Up		CIB1	0.396008	7.49179e-129	2.08519e-124	0.851	0.628	Up
NET1	0.280204	7.63415e-117	2.12481e-112	0.491	0.247	Up		CDH1	0.397222	8.72962e-192	2.42971e-187	0.675	0.386	Up		SDF4	0.395668	4.21952e-232	1.17442e-227	0.735	0.317	Up
BET1	0.279866	2.09443e-151	5.82943e-147	0.429	0.167	Up		ATP5D	0.397147	2.20359e-206	6.13324e-202	0.831	0.677	Up		TRIM2	0.394613	5.87665e-254	1.63565e-249	0.609	0.174	Up
SLFN5	0.27954	4.36245e-199	1.2142e-194	0.472	0.158	Up		TMC6	0.396193	2.95099e-253	8.21348e-249	0.517	0.171	Up		RPL39L	0.394269	1.95142e-286	5.43139e-282	0.42	0.048	Up
GTF3A	0.279205	6.58721e-124	1.83342e-119	0.608	0.355	Up		SPINT1	0.396158	2.8438e-165	7.91516e-161	0.63	0.351	Up		HSPB1	0.39422	3.96024e-54	1.10225e-49	0.946	0.859	Up
RNF7	0.278501	3.73668e-128	1.04003e-123	0.693	0.456	Up		EIF2AK1	0.396151	2.91369e-248	8.10968e-244	0.575	0.222	Up		ATP5G2	0.391627	1.32762e-119	3.69518e-115	0.926	0.839	Up
SUPT4H1	0.278118	2.86702e-160	7.97977e-156	0.607	0.314	Up		IRAK1	0.395769	6.16069e-281	1.71471e-276	0.464	0.11	Up		SERPINH1	0.390783	4.6641e-244	1.29816e-239	0.676	0.238	Up
ARPC3	0.278023	3.1989e-109	8.90349e-105	0.861	0.699	Up		PLAU	0.395083	6.70159e-272	1.86525e-267	0.315	0.019	Up		ITGAV	0.390499	0	0	0.577	0.122	Up
NONO	0.278015	8.98336e-157	2.50034e-152	0.618	0.325	Up		PKN1	0.394954	8.6517e-271	2.40803e-266	0.494	0.136	Up		PDCD5	0.390367	2.57989e-141	7.18061e-137	0.723	0.4	Up
PPP4C	0.277984	9.0448e-149	2.51744e-144	0.639	0.368	Up		OAS1	0.394701	4.0932e-300	1.13926e-295	0.375	0.039	Up		RALA	0.389762	4.59089e-213	1.27778e-208	0.58	0.191	Up
DAP	0.276929	6.44428e-146	1.79364e-141	0.527	0.254	Up		ATF4	0.394268	3.14258e-186	8.74674e-182	0.816	0.617	Up		SHFM1	0.389715	5.49717e-108	1.53003e-103	0.879	0.688	Up
TOMM20	0.276836	3.11042e-121	8.65722e-117	0.798	0.584	Up		CTSA	0.393796	1.35618e-225	3.77466e-221	0.571	0.239	Up		CAPG	0.389474	2.56128e-151	7.12882e-147	0.648	0.3	Up
C16orf13	0.276606	2.16914e-115	6.03738e-111	0.689	0.455	Up		EIF6	0.393242	7.17799e-195	1.99785e-190	0.655	0.359	Up		ERRFI1	0.389353	8.86365e-104	2.46702e-99	0.71	0.43	Up
TMEM54	0.276591	1.28572e-147	3.57854e-143	0.588	0.309	Up		PRSS22	0.391605	8.62415e-221	2.40036e-216	0.512	0.181	Up		AP1S1	0.389004	6.65956e-252	1.85356e-247	0.649	0.208	Up
MUC1	0.275939	1.69407e-45	4.7151e-41	0.941	0.782	Up		TMEM106C	0.389727	1.24033e-248	3.45221e-244	0.492	0.147	Up		RPL10A	0.388693	5.24937e-152	1.46106e-147	0.982	0.939	Up
TMC6	0.27477	3.16052e-202	8.79666e-198	0.485	0.171	Up		CFL1	0.389292	3.58184e-188	9.96934e-184	0.914	0.833	Up		PTTG1	0.388535	3.00109e-87	8.35294e-83	0.291	0.097	Up
SLC52A2	0.274623	1.27933e-161	3.56075e-157	0.376	0.12	Up		AFAP1-AS1	0.388439	0	0	0.355	0.002	Up		EIF3M	0.388221	1.25666e-186	3.49766e-182	0.751	0.366	Up
NBL1	0.273609	1.94308e-213	5.40818e-209	0.301	0.037	Up		ZC3H15	0.388106	7.52198e-179	2.09359e-174	0.631	0.351	Up		TNFSF10	0.387601	1.26352e-122	3.51676e-118	0.564	0.27	Up
PDCD5	0.273433	1.14461e-112	3.18579e-108	0.637	0.4	Up		PRELID3B	0.386837	4.19933e-248	1.1688e-243	0.532	0.187	Up		SIGIRR	0.387435	2.25525e-205	6.27703e-201	0.687	0.276	Up
SNU13	0.272936	1.71918e-119	4.78499e-115	0.805	0.599	Up		SEC61A1	0.386514	2.3285e-215	6.48091e-211	0.59	0.271	Up		C19orf33	0.387422	6.99006e-55	1.94554e-50	0.729	0.518	Up
MRPS16	0.27276	7.33395e-144	2.04126e-139	0.563	0.29	Up		ESPN	0.385972	0	0	0.404	0.039	Up		CTSA	0.387084	5.27089e-211	1.46705e-206	0.647	0.239	Up
TANC2	0.272459	8.13441e-126	2.26405e-121	0.475	0.225	Up		PHF14	0.385296	4.37663e-185	1.21815e-180	0.611	0.307	Up		TMED3	0.386978	2.42859e-195	6.75948e-191	0.735	0.348	Up
CXXC5	0.272371	8.85964e-165	2.4659e-160	0.448	0.167	Up		PDIA4	0.384694	6.71946e-178	1.87023e-173	0.607	0.311	Up		PSMB3	0.386947	1.14138e-93	3.17681e-89	0.805	0.538	Up
EIF1	0.271848	1.2917e-99	3.59518e-95	0.986	0.968	Up		EREG	0.384053	8.74479e-214	2.43394e-209	0.287	0.03	Up		SUMO3	0.385845	1.10305e-146	3.07012e-142	0.723	0.379	Up
RPL3	0.271517	2.19462e-85	6.10829e-81	0.988	0.961	Up		ARPC3	0.383562	2.17155e-170	6.04407e-166	0.86	0.699	Up		PRSS23	0.3857	1.55435e-167	4.32621e-163	0.321	0.058	Up
RPL34	0.271325	1.17439e-139	3.26868e-135	0.992	0.973	Up		SNF8	0.382607	1.22286e-202	3.40358e-198	0.597	0.299	Up		PTMA	0.38496	5.91984e-124	1.64767e-119	0.987	0.964	Up
TMEM159	0.271225	2.38451e-173	6.63679e-169	0.464	0.172	Up		CNPY2	0.382437	1.30259e-174	3.62549e-170	0.708	0.466	Up		PARK7	0.384635	2.48318e-128	6.91144e-124	0.879	0.698	Up
PDIA4	0.271147	1.39745e-111	3.88952e-107	0.553	0.311	Up		AP1S1	0.382231	6.25776e-222	1.74172e-217	0.535	0.208	Up		HSP90AB1	0.384326	1.15192e-99	3.20615e-95	0.94	0.813	Up
IRAK1	0.270793	9.61156e-192	2.67518e-187	0.392	0.11	Up		MRPL11	0.381174	8.0925e-200	2.25238e-195	0.606	0.3	Up		COA4	0.383864	2.14646e-223	5.97424e-219	0.731	0.307	Up
UBE2I	0.270383	7.6678e-137	2.13418e-132	0.647	0.374	Up		DSP	0.380705	2.24261e-159	6.24186e-155	0.408	0.142	Up		FIBP	0.383694	4.60157e-248	1.28075e-243	0.685	0.248	Up
PRDX4	0.269299	4.02801e-128	1.12112e-123	0.63	0.368	Up		FAM89B	0.380226	1.12558e-273	3.13281e-269	0.477	0.125	Up		CDC25B	0.383438	8.6175e-245	2.39851e-240	0.523	0.128	Up
HSPE1	0.268824	1.24752e-86	3.47221e-82	0.836	0.682	Up		RNF213	0.379623	6.24417e-190	1.73794e-185	0.59	0.28	Up		CKS1B	0.382672	1.04915e-95	2.92009e-91	0.584	0.294	Up
ACTN4	0.268551	9.72761e-37	2.70749e-32	0.688	0.534	Up		H2AFV	0.378616	2.36695e-96	6.58793e-92	0.633	0.447	Up		AP2M1	0.382063	1.67112e-173	4.65123e-169	0.769	0.413	Up
LRRC59	0.268307	4.77628e-152	1.32938e-147	0.5	0.225	Up		PSMB4	0.378538	3.95835e-192	1.10173e-187	0.626	0.328	Up		PFN1	0.380835	1.35285e-48	3.76538e-44	0.925	0.848	Up
GPX4	0.268109	6.16337e-89	1.71545e-84	0.941	0.857	Up		PSMD8	0.377695	4.00426e-54	1.11451e-49	0.624	0.479	Up		EFNA5	0.380477	7.21529e-240	2.00823e-235	0.498	0.118	Up
UBALD2	0.268069	1.03201e-168	2.87239e-164	0.516	0.22	Up		KXD1	0.376252	4.32686e-217	1.2043e-212	0.569	0.247	Up		TPM3	0.380386	2.70001e-139	7.51493e-135	0.784	0.475	Up
ETV4	0.267648	6.69659e-262	1.86386e-257	0.294	0.011	Up		VSTM2L	0.375273	1.21998e-259	3.39557e-255	0.464	0.107	Up		UBE2L6	0.380362	2.31508e-222	6.44356e-218	0.655	0.229	Up
CYCS	0.267544	1.68738e-85	4.69648e-81	0.743	0.543	Up		B3GNT7	0.374176	6.32561e-145	1.76061e-140	0.431	0.177	Up		CTSC	0.379337	8.21725e-137	2.28711e-132	0.717	0.381	Up
SLC22A31	0.267365	8.02549e-83	2.23373e-78	0.628	0.409	Up		UBE2R2	0.37383	4.72625e-214	1.31546e-209	0.544	0.226	Up		NDUFB10	0.379297	9.02155e-129	2.51097e-124	0.832	0.593	Up
RNF181	0.266777	2.87075e-137	7.99017e-133	0.718	0.456	Up		ZNHIT1	0.37348	2.23746e-176	6.22751e-172	0.769	0.527	Up		RPL29	0.377845	1.11083e-153	3.09177e-149	0.98	0.943	Up
MIDN	0.266255	5.47726e-104	1.52449e-99	0.715	0.479	Up		MAP1B	0.372826	2.21112e-237	6.1542e-233	0.392	0.075	Up		TSTA3	0.377463	2.14892e-207	5.98109e-203	0.643	0.237	Up
SLC25A6	0.266039	2.59569e-75	7.2246e-71	0.904	0.817	Up		PDAP1	0.372557	4.71964e-201	1.31362e-196	0.659	0.355	Up		PPP1CA	0.377164	6.03414e-159	1.67948e-154	0.8	0.477	Up
PON2	0.265953	2.89537e-90	8.05867e-86	0.703	0.474	Up		TMEM134	0.371806	4.06359e-178	1.13102e-173	0.644	0.374	Up		GLRX	0.377121	5.83568e-142	1.62424e-137	0.614	0.288	Up
KPNB1	0.265216	3.09597e-144	8.617e-140	0.608	0.329	Up		PRMT1	0.371518	3.08671e-185	8.59124e-181	0.579	0.278	Up		LAMTOR2	0.376833	7.81422e-184	2.17493e-179	0.801	0.448	Up
SNHG15	0.264803	6.99438e-178	1.94675e-173	0.45	0.159	Up		SVIL	0.3713	1.60704e-223	4.47286e-219	0.517	0.182	Up		MTDH	0.376242	1.62273e-112	4.51654e-108	0.799	0.606	Up
ATP5L	0.264703	1.00155e-133	2.78761e-129	0.944	0.858	Up		SLC22A18AS	0.371129	0	0	0.332	0.002	Up		PPP4C	0.375923	1.04537e-186	2.90957e-182	0.743	0.368	Up
SERPINH1	0.264634	5.85694e-162	1.63016e-157	0.534	0.238	Up		IFRD2	0.370667	7.39479e-213	2.05819e-208	0.502	0.188	Up		POLR2H	0.375905	9.94785e-242	2.76879e-237	0.71	0.26	Up
SGK1	0.264411	1.20918e-67	3.3655e-63	0.43	0.249	Up		GNAS	0.370512	5.85577e-158	1.62984e-153	0.845	0.706	Up		AKR1B1	0.375703	6.0967e-210	1.69689e-205	0.446	0.1	Up
RPL22L1	0.264208	3.90675e-105	1.08737e-100	0.665	0.413	Up		TIMM13	0.370285	2.52226e-168	7.02021e-164	0.735	0.504	Up		POLR2J	0.375546	1.31358e-132	3.6561e-128	0.777	0.463	Up
NPEPPS	0.263715	7.38448e-171	2.05532e-166	0.526	0.225	Up		UBE2H	0.369665	4.90127e-177	1.36417e-172	0.613	0.309	Up		CLNS1A	0.375443	3.67213e-225	1.02206e-220	0.685	0.257	Up
SLC39A4	0.263691	1.46475e-126	4.07685e-122	0.47	0.217	Up		PCNP	0.369449	1.31634e-173	3.66376e-169	0.676	0.394	Up		NPDC1	0.375236	0	0	0.501	0.049	Up
RPL22	0.263536	1.39986e-150	3.89623e-146	0.979	0.924	Up		OLA1	0.368478	1.02874e-192	2.8633e-188	0.553	0.247	Up		C6orf48	0.375222	2.38654e-87	6.64245e-83	0.809	0.584	Up
MPG	0.263328	8.96714e-161	2.49582e-156	0.577	0.289	Up		PKP3	0.367533	3.26144e-266	9.07756e-262	0.518	0.156	Up		SNRPD1	0.374379	7.33396e-88	2.04126e-83	0.699	0.42	Up
ADAR	0.26325	2.54051e-138	7.07099e-134	0.568	0.291	Up		IFNGR2	0.367343	8.21632e-214	2.28685e-209	0.564	0.238	Up		ITGB1BP1	0.374306	2.28599e-258	6.3626e-254	0.652	0.201	Up
SRM	0.262746	5.22929e-173	1.45547e-168	0.4	0.129	Up		PRDX1	0.3671	2.03801e-66	5.6724e-62	0.875	0.789	Up		EIF3F	0.374102	5.71523e-119	1.59072e-114	0.827	0.603	Up
HDGF	0.262728	1.52712e-120	4.25042e-116	0.608	0.349	Up		CLTB	0.366914	9.27998e-121	2.5829e-116	0.621	0.401	Up		RPL23A	0.373725	1.09041e-133	3.03495e-129	0.989	0.964	Up
GLS	0.262318	2.04996e-56	5.70565e-52	0.536	0.371	Up		CH25H	0.364803	1.50383e-222	4.18561e-218	0.312	0.039	Up		BOLA3	0.373622	3.66202e-121	1.01925e-116	0.646	0.334	Up
AK2	0.261529	4.86742e-133	1.35475e-128	0.597	0.324	Up		PSMD7	0.364475	3.04189e-175	8.46649e-171	0.588	0.294	Up		CCT3	0.373397	4.51514e-152	1.2567e-147	0.711	0.347	Up
SIPA1	0.261165	1.88047e-210	5.23391e-206	0.421	0.114	Up		PHB	0.364156	2.07369e-165	5.77171e-161	0.668	0.405	Up		TRIP6	0.373357	5.96178e-229	1.65934e-224	0.641	0.235	Up
PPP1R1B	0.260149	1.79022e-61	4.98273e-57	0.413	0.253	Up		LEMD1	0.363382	5.61228e-303	1.56207e-298	0.328	0.011	Up		SCOC	0.37323	1.19277e-175	3.31983e-171	0.709	0.318	Up
KCNN4	0.259749	5.17074e-245	1.43917e-240	0.273	0.008	Up		PFDN4	0.36337	1.61515e-214	4.49545e-210	0.549	0.22	Up		DDIT4	0.373082	1.88957e-158	5.25924e-154	0.533	0.193	Up
GPX3	0.259257	2.27483e-134	6.33153e-130	0.293	0.081	Up		METTL5	0.363142	8.04297e-184	2.2386e-179	0.546	0.249	Up		ABRACL	0.372641	2.00701e-211	5.58611e-207	0.606	0.2	Up
HOMER3	0.258552	1.95534e-220	5.44228e-216	0.269	0.018	Up		FGFBP1	0.363037	5.17246e-221	1.43965e-216	0.332	0.053	Up		DDOST	0.37122	5.35849e-220	1.49143e-215	0.699	0.274	Up
FAM84B	0.257356	4.07183e-113	1.13331e-108	0.475	0.233	Up		PRDX4	0.362965	3.95738e-159	1.10146e-154	0.631	0.368	Up		EIF3I	0.370327	2.02222e-147	5.62845e-143	0.786	0.436	Up
CTTN	0.256991	2.42292e-110	6.74371e-106	0.615	0.363	Up		FAM96B	0.36261	1.99404e-161	5.55001e-157	0.767	0.569	Up		EEF1D	0.370006	2.46998e-116	6.8747e-112	0.949	0.855	Up
RALA	0.256813	1.74181e-126	4.84798e-122	0.43	0.191	Up		NDUFS8	0.362286	5.97479e-146	1.66296e-141	0.735	0.534	Up		RPS19BP1	0.369726	9.00533e-160	2.50645e-155	0.8	0.508	Up
COA4	0.256571	3.52295e-138	9.80541e-134	0.581	0.307	Up		YKT6	0.361778	1.22783e-278	3.41742e-274	0.453	0.101	Up		SEMA4B	0.369634	1.59449e-300	4.43796e-296	0.529	0.099	Up
C7orf50	0.254344	2.01768e-106	5.61581e-102	0.602	0.372	Up		SRD5A3	0.361455	5.95908e-195	1.65859e-190	0.455	0.156	Up		CASP4	0.369116	4.95527e-180	1.3792e-175	0.674	0.303	Up
EIF4EBP1	0.254291	1.05862e-152	2.94646e-148	0.357	0.11	Up		DAP	0.360145	3.404e-158	9.47434e-154	0.525	0.254	Up		TBCA	0.369057	2.21937e-78	6.17718e-74	0.886	0.735	Up
C14orf166	0.254282	1.55476e-97	4.32736e-93	0.705	0.491	Up		BTF3	0.359696	3.04122e-229	8.46462e-225	0.934	0.85	Up		MDFIC	0.366749	1.22691e-236	3.41485e-232	0.496	0.122	Up
CX3CL1	0.254196	2.23278e-184	6.21448e-180	0.298	0.052	Up		PAIP1	0.359558	9.23061e-136	2.56916e-131	0.532	0.275	Up		STARD10	0.366629	6.78987e-66	1.88983e-61	0.681	0.486	Up
ANP32B	0.25415	3.13623e-115	8.72908e-111	0.73	0.482	Up		ATP5G3	0.359424	1.13022e-70	3.14575e-66	0.786	0.652	Up		TAF9	0.36587	9.10005e-185	2.53282e-180	0.644	0.258	Up
PON3	0.253681	4.06947e-88	1.13266e-83	0.42	0.219	Up		LAGE3	0.35934	2.78296e-127	7.74582e-123	0.499	0.262	Up		CCDC109B	0.365764	0	0	0.523	0.062	Up
C7orf73	0.252944	1.68081e-108	4.67821e-104	0.621	0.376	Up		OSTC	0.359094	7.99529e-176	2.22533e-171	0.675	0.39	Up		ITM2C	0.365491	0	0	0.553	0.094	Up
TPM1	0.251558	1.63197e-37	4.54225e-33	0.596	0.45	Up		MRPL36	0.358912	9.22151e-170	2.56662e-165	0.534	0.251	Up		CTDSP2	0.365096	2.12898e-163	5.9256e-159	0.69	0.319	Up
LCN2	0.250644	1.11393e-56	3.10041e-52	0.397	0.237	Up		SMS	0.358814	4.62534e-174	1.28737e-169	0.557	0.261	Up		MX1	0.364353	5.24687e-249	1.46036e-244	0.473	0.095	Up
TSTA3	0.250204	1.66884e-116	4.64487e-112	0.482	0.237	Up		ENY2	0.358343	4.11214e-163	1.14453e-158	0.759	0.521	Up		ADAM9	0.364277	5.8686e-270	1.63341e-265	0.627	0.172	Up
SLC25A4	-0.250065	1.20948e-23	3.36634e-19	0.448	0.468	Down		CTBP2	0.358079	3.52647e-208	9.81522e-204	0.537	0.215	Up		RPL14	0.363768	6.944e-150	1.93272e-145	0.982	0.935	Up
KLF6	-0.250996	2.69492e-27	7.50076e-23	0.805	0.806	Down		CRIP2	0.355815	1.38719e-258	3.86097e-254	0.692	0.303	Up		STEAP1	0.363154	0	0	0.395	0.012	Up
SFTA1P	-0.251394	4.2478e-09	0.000118229	0.562	0.574	Down		BUD31	0.355417	2.46775e-174	6.86848e-170	0.721	0.46	Up		SNHG15	0.363112	1.40817e-264	3.91936e-260	0.593	0.159	Up
SRSF5	-0.251936	1.82962e-44	5.09238e-40	0.748	0.744	Down		MUC4	0.355306	8.95152e-212	2.49148e-207	0.452	0.129	Up		PSME2	0.362956	9.32369e-95	2.59506e-90	0.766	0.471	Up
ARL5A	-0.25707	5.78046e-21	1.60888e-16	0.464	0.472	Down		LSM8	0.355128	4.8716e-185	1.35591e-180	0.635	0.336	Up		PPIA	0.362813	4.82887e-26	1.34402e-21	0.95	0.881	Up
MALAT1	-0.257626	1.09379e-105	3.04433e-101	0.987	0.985	Down		UBXN1	0.355121	6.74643e-164	1.87773e-159	0.734	0.497	Up		LAMTOR1	0.362299	5.75191e-129	1.60093e-124	0.803	0.54	Up
SPAG7	-0.258746	8.70334e-30	2.4224e-25	0.315	0.38	Down		RANBP1	0.354743	3.57185e-78	9.94152e-74	0.621	0.444	Up		PPDPF	0.362129	1.47768e-78	4.11282e-74	0.935	0.89	Up
SMARCA5	-0.259899	2.93814e-23	8.17773e-19	0.345	0.385	Down		WASF2	0.354436	1.03946e-174	2.89312e-170	0.647	0.348	Up		LSR	0.361658	2.62969e-185	7.31922e-181	0.687	0.305	Up
EPAS1	-0.260694	6.77109e-26	1.8846e-21	0.382	0.422	Down		DRAP1	0.354131	7.18238e-173	1.99907e-168	0.624	0.336	Up		PITX1	0.361389	3.01967e-293	8.40466e-289	0.349	0.013	Up
LRRFIP1	-0.26385	1.27561e-28	3.55039e-24	0.702	0.677	Down		RPS4X	0.354057	5.00095e-172	1.39192e-167	0.992	0.945	Up		MAN2A1	0.361329	0	0	0.487	0.058	Up
DUOXA1	-0.263929	5.08061e-127	1.41409e-122	0.098	0.275	Down		COA4	0.352616	9.0405e-173	2.51624e-168	0.593	0.307	Up		RPSA	0.361286	6.9476e-60	1.93372e-55	0.966	0.906	Up
NKX2-1	-0.264189	4.465e-13	1.24274e-08	0.668	0.618	Down		SEC61G	0.35252	1.40383e-147	3.90727e-143	0.849	0.697	Up		TK1	0.360005	8.38544e-206	2.33392e-201	0.303	0.03	Up
CYSTM1	-0.264512	8.72048e-09	0.000242717	0.776	0.724	Down		POP7	0.352504	2.70509e-219	7.52908e-215	0.556	0.228	Up		PYCR1	0.358756	3.04891e-252	8.48603e-248	0.388	0.05	Up
VAPA	-0.265336	3.21506e-54	8.94848e-50	0.792	0.764	Down		FASTK	0.352105	6.93683e-228	1.93073e-223	0.537	0.198	Up		CCDC85B	0.358056	2.53051e-163	7.04317e-159	0.569	0.21	Up
MECOM	-0.267938	9.62138e-45	2.67792e-40	0.252	0.352	Down		MAFG	0.350626	3.84724e-203	1.0708e-198	0.462	0.162	Up		BRK1	0.357752	7.70289e-110	2.14395e-105	0.855	0.665	Up
MORF4L1	-0.268018	4.86014e-31	1.35272e-26	0.743	0.702	Down		IDS	0.350568	1.21533e-186	3.38262e-182	0.62	0.308	Up		SSR2	0.357522	1.60395e-111	4.46426e-107	0.864	0.699	Up
BTG1	-0.268504	1.70439e-56	4.74384e-52	0.816	0.773	Down		GARS	0.350431	5.28432e-234	1.47078e-229	0.472	0.144	Up		RAB5C	0.357135	1.32862e-147	3.69794e-143	0.766	0.43	Up
NFATC3	-0.269182	2.98711e-15	8.31401e-11	0.406	0.426	Down		CDK4	0.350368	1.101e-164	3.06441e-160	0.528	0.255	Up		UBE2F	0.356936	5.69809e-300	1.58595e-295	0.632	0.163	Up
PPP1R14C	-0.269544	2.03082e-92	5.65238e-88	0.127	0.275	Down		DDIT4	0.34953	5.50541e-152	1.53232e-147	0.464	0.193	Up		CXCL1	0.3569	3.96882e-147	1.10464e-142	0.484	0.166	Up
DRAM1	-0.270308	2.67365e-25	7.44156e-21	0.471	0.487	Down		ATG101	0.349465	1.75822e-208	4.89367e-204	0.55	0.227	Up		KCNN4	0.356889	0	0	0.409	0.008	Up
ATP1A1	-0.27072	1.50362e-64	4.18503e-60	0.764	0.762	Down		EIF3I	0.348834	1.5295e-131	4.25706e-127	0.663	0.436	Up		CDC42EP1	0.356336	9.12497e-186	2.53975e-181	0.58	0.211	Up
PID1	-0.273338	5.37136e-124	1.49501e-119	0.097	0.265	Down		TRAF4	0.347872	1.10945e-167	3.08793e-163	0.588	0.301	Up		TCEA3	0.354986	3.18969e-170	8.87786e-166	0.695	0.324	Up
NRGN	-0.274508	1.51308e-43	4.21135e-39	0.217	0.315	Down		RND3	0.346605	1.46216e-175	4.06963e-171	0.52	0.199	Up		RHOD	0.354242	8.96711e-221	2.49581e-216	0.531	0.153	Up
PTMS	-0.276802	3.46344e-40	9.63979e-36	0.578	0.614	Down		AKR1A1	0.345995	1.13942e-140	3.17136e-136	0.623	0.363	Up		TMEM106C	0.354138	8.92923e-255	2.48527e-250	0.576	0.147	Up
EGR1	-0.276853	1.12752e-33	3.13822e-29	0.771	0.767	Down		AES	0.345342	1.07594e-137	2.99465e-133	0.737	0.536	Up		SSR1	0.353833	7.90891e-192	2.20129e-187	0.728	0.331	Up
UBL3	-0.277792	2.26482e-13	6.30367e-09	0.328	0.349	Down		PPM1G	0.343717	1.25164e-176	3.48369e-172	0.568	0.277	Up		CMPK1	0.353802	9.0205e-174	2.51068e-169	0.768	0.393	Up
SLC44A4	-0.27973	1.56845e-13	4.36547e-09	0.426	0.29	Down		SUMO3	0.34255	5.89191e-166	1.6399e-161	0.648	0.379	Up		SSR4	0.353656	8.46695e-85	2.35661e-80	0.9	0.8	Up
ALDH2	-0.28085	6.46934e-56	1.80061e-51	0.581	0.632	Down		RPL9	0.342144	2.41663e-253	6.72622e-249	0.983	0.964	Up		EI24	0.353317	5.01901e-155	1.39694e-150	0.76	0.426	Up
HMGN3	-0.281081	2.44436e-63	6.80338e-59	0.797	0.81	Down		TOMM7	0.342091	2.45839e-217	6.84243e-213	0.939	0.876	Up		PAIP1	0.353037	1.05445e-193	2.93484e-189	0.67	0.275	Up
VEPH1	-0.282348	2.2266e-114	6.1973e-110	0.116	0.29	Down		FLNC	0.341321	3.74418e-254	1.04212e-249	0.265	0.001	Up		EGLN3	0.352966	2.67859e-244	7.45533e-240	0.299	0.012	Up
FOXP1	-0.282691	2.72314e-33	7.57932e-29	0.507	0.526	Down		TSR3	0.340973	2.45482e-203	6.83251e-199	0.481	0.177	Up		WDR45B	0.352894	7.62454e-210	2.12214e-205	0.689	0.265	Up
BEX4	-0.283687	2.23778e-74	6.22842e-70	0.238	0.38	Down		UQCRFS1	0.340604	1.41665e-96	3.94297e-92	0.651	0.449	Up		LSM4	0.352736	2.82765e-154	7.87019e-150	0.759	0.406	Up
MTRNR2L8	-0.285031	3.74167e-22	1.04142e-17	0.269	0.326	Down		MRPL15	0.340583	6.89971e-200	1.9204e-195	0.419	0.124	Up		MDFI	0.352592	0	0	0.418	0.002	Up
RASGRF1	-0.285306	8.18746e-83	2.27882e-78	0.145	0.287	Down		TAF10	0.340498	1.8588e-185	5.1736e-181	0.5	0.213	Up		RAB13	0.351196	1.84605e-124	5.13812e-120	0.78	0.484	Up
ARFGEF3	-0.28665	5.75546e-43	1.60192e-38	0.361	0.437	Down		PDLIM2	0.340012	1.85044e-168	5.15034e-164	0.558	0.27	Up		TRIM47	0.351099	0	0	0.501	0.052	Up
TACC2	-0.287838	6.24354e-41	1.73777e-36	0.257	0.342	Down		RALY	0.33998	1.31796e-141	3.66827e-137	0.69	0.466	Up		GTF3C6	0.350012	8.36946e-150	2.32947e-145	0.735	0.389	Up
ETV5	-0.288491	3.55845e-54	9.90422e-50	0.183	0.289	Down		CDC34	0.339596	3.33962e-263	9.29516e-259	0.456	0.113	Up		SDF2L1	0.349717	2.42928e-150	6.76142e-146	0.69	0.338	Up
SYNE1	-0.289854	5.11549e-58	1.42379e-53	0.341	0.462	Down		RSL1D1	0.339565	2.12652e-144	5.91874e-140	0.653	0.402	Up		SH3GLB1	0.348669	7.15308e-181	1.99092e-176	0.697	0.31	Up
SEC11C	-0.290024	1.43391e-50	3.99101e-46	0.477	0.54	Down		FBXO32	0.338798	1.28407e-199	3.57395e-195	0.342	0.071	Up		RPL35	0.348285	2.8545e-76	7.94492e-72	0.985	0.95	Up
DSTN	-0.291143	3.57446e-79	9.94881e-75	0.933	0.921	Down		EVA1B	0.338621	2.74435e-290	7.63835e-286	0.367	0.041	Up		MARCKS	0.348183	3.49994e-194	9.74138e-190	0.585	0.177	Up
GADD45G	-0.292143	1.44264e-14	4.0153e-10	0.263	0.305	Down		ISG15	0.338457	1.00294e-142	2.79149e-138	0.468	0.196	Up		PLEC	0.347334	7.1383e-218	1.9868e-213	0.601	0.19	Up
HYI	-0.292167	5.66114e-56	1.57566e-51	0.318	0.416	Down		NR2F6	0.338375	2.30274e-219	6.40922e-215	0.527	0.201	Up		DDAH2	0.346104	3.235e-253	9.00397e-249	0.705	0.235	Up
P3H2	-0.292833	2.80132e-146	7.79691e-142	0.079	0.259	Down		TCEA1	0.338148	1.13658e-128	3.16343e-124	0.676	0.435	Up		UBA52	0.345909	1.12407e-144	3.12861e-140	0.977	0.923	Up
RNASE1	-0.29353	1.82644e-78	5.08352e-74	0.877	0.813	Down		2021-09-09	0.337718	1.47264e-189	4.0988e-185	0.564	0.253	Up		ADRM1	0.344245	9.59561e-182	2.67075e-177	0.671	0.283	Up
C14orf1	-0.293902	3.63918e-34	1.01289e-29	0.468	0.494	Down		MFSD4	0.337308	3.65273e-219	1.01666e-214	0.31	0.042	Up		FAM136A	0.344056	1.59445e-251	4.43782e-247	0.607	0.169	Up
VAMP2	-0.295541	2.09995e-51	5.8448e-47	0.493	0.558	Down		UBE2E3	0.336444	2.15904e-157	6.00926e-153	0.541	0.267	Up		LYPLA1	0.34405	1.21989e-163	3.39531e-159	0.713	0.33	Up
NEBL	-0.301049	2.41636e-39	6.72544e-35	0.175	0.267	Down		CDC42EP5	0.336341	4.02536e-283	1.12038e-278	0.342	0.028	Up		CCM2	0.343689	1.01476e-295	2.8244e-291	0.52	0.096	Up
ABHD2	-0.302968	3.20612e-23	8.9236e-19	0.435	0.46	Down		TMEM184A	0.33631	1.46213e-284	4.06954e-280	0.367	0.041	Up		RPS15A	0.343588	3.20875e-129	8.9309e-125	0.989	0.962	Up
FGFR2	-0.303072	1.6731e-180	4.65675e-176	0.077	0.284	Down		RPL26	0.336294	1.22852e-242	3.41935e-238	0.99	0.961	Up		SF3B6	0.343344	1.52216e-82	4.23663e-78	0.844	0.613	Up
UTRN	-0.304698	8.68238e-32	2.41657e-27	0.271	0.346	Down		SERPINH1	0.33599	5.36346e-186	1.49281e-181	0.546	0.238	Up		G0S2	0.343127	4.0755e-97	1.13433e-92	0.402	0.154	Up
YWHAE	-0.307322	2.08743e-63	5.80994e-59	0.731	0.734	Down		SLC52A2	0.335821	7.71836e-248	2.14825e-243	0.455	0.12	Up		NDUFS8	0.343108	1.97044e-125	5.48432e-121	0.807	0.534	Up
CD9	-0.312566	2.18402e-91	6.07878e-87	0.857	0.898	Down		ARPC5L	0.335317	2.31323e-161	6.4384e-157	0.649	0.383	Up		MBOAT2	0.342736	5.11278e-297	1.42304e-292	0.494	0.079	Up
LPCAT1	-0.314526	1.79046e-12	4.98338e-08	0.649	0.573	Down		ST3GAL1	0.334604	1.54961e-129	4.31304e-125	0.382	0.161	Up		TALDO1	0.341693	6.846e-120	1.90545e-115	0.801	0.494	Up
LYZ	-0.316189	5.87479e-39	1.63513e-34	0.268	0.368	Down		GPX4	0.333626	6.01763e-190	1.67489e-185	0.947	0.857	Up		HEBP2	0.341125	7.84379e-117	2.18316e-112	0.671	0.368	Up
SH3BGRL	-0.318327	1.02773e-60	2.86047e-56	0.336	0.439	Down		DNAJC5	0.332185	3.76538e-196	1.04802e-191	0.446	0.148	Up		GPI	0.340471	1.08234e-238	3.01247e-234	0.566	0.152	Up
HSPH1	-0.319645	1.7815e-10	4.95845e-06	0.382	0.386	Down		LAPTM4B	0.330666	6.73506e-137	1.87457e-132	0.572	0.318	Up		PSMA2	0.340101	3.06486e-92	8.53043e-88	0.683	0.381	Up
ADRB2	-0.32221	1.36957e-32	3.81191e-28	0.239	0.323	Down		AZGP1	0.330539	1.62414e-122	4.52048e-118	0.432	0.181	Up		HNRNPC	0.33964	9.19525e-109	2.55931e-104	0.854	0.599	Up
CELF2	-0.325092	5.6047e-29	1.55996e-24	0.407	0.447	Down		UROS	0.330344	3.445e-145	9.58846e-141	0.5	0.24	Up		EIF2S2	0.338684	1.61962e-107	4.50789e-103	0.802	0.508	Up
PDE4D	-0.325478	2.94171e-124	8.18767e-120	0.152	0.336	Down		RPS24	0.330279	3.71211e-228	1.03319e-223	0.987	0.959	Up		SRP72	0.337921	1.86773e-186	5.19845e-182	0.666	0.274	Up
SCPEP1	-0.325507	1.78956e-23	4.98087e-19	0.371	0.409	Down		SNRPE	0.330079	1.03954e-117	2.89334e-113	0.73	0.531	Up		RPS3	0.33709	1.45526e-122	4.05041e-118	0.99	0.963	Up
TMEM243	-0.32995	6.37845e-45	1.77532e-40	0.508	0.543	Down		ANXA1	0.329568	9.90746e-76	2.75754e-71	0.875	0.746	Up		STAT1	0.337033	2.75414e-223	7.6656e-219	0.614	0.196	Up
ATPIF1	-0.331034	4.84471e-20	1.34843e-15	0.818	0.772	Down		ABHD12	0.32921	1.80776e-170	5.03155e-166	0.48	0.197	Up		ILF2	0.336973	9.16041e-162	2.54962e-157	0.689	0.308	Up
SAT2	-0.333362	6.425e-85	1.78827e-80	0.397	0.52	Down		PTTG1IP	0.328571	2.75426e-161	7.66593e-157	0.68	0.406	Up		RAB34	0.336526	9.74612e-191	2.71264e-186	0.691	0.289	Up
SYNE2	-0.333461	4.99727e-08	0.00139089	0.387	0.373	Down		YPEL3	0.328378	2.93436e-125	8.16721e-121	0.55	0.31	Up		G6PD	0.336287	1.00372e-192	2.79365e-188	0.487	0.136	Up
PNISR	-0.334803	8.88833e-56	2.47389e-51	0.548	0.611	Down		CISD2	0.327918	1.68242e-169	4.68269e-165	0.52	0.235	Up		CMTM3	0.336155	0	0	0.456	0.022	Up
PMM1	-0.339707	6.46193e-75	1.79855e-70	0.341	0.46	Down		MT1X	0.327694	9.04146e-74	2.51651e-69	0.418	0.231	Up		ACTB	0.335816	1.73294e-105	4.82329e-101	0.984	0.979	Up
TGFBR2	-0.340583	1.11731e-40	3.10981e-36	0.319	0.393	Down		TBCB	0.327316	1.144e-166	3.1841e-162	0.622	0.331	Up		STOML2	0.335489	5.78007e-132	1.60877e-127	0.685	0.342	Up
CDS1	-0.341008	1.36551e-25	3.80062e-21	0.284	0.336	Down		MRPL51	0.327277	1.88866e-110	5.25671e-106	0.743	0.569	Up		YWHAB	0.334766	2.2061e-104	6.14022e-100	0.832	0.598	Up
PHACTR2	-0.345934	2.34394e-72	6.52389e-68	0.207	0.342	Down		TMEM54	0.32717	3.58631e-146	9.98178e-142	0.571	0.309	Up		MRPL36	0.334451	7.83023e-197	2.17939e-192	0.663	0.251	Up
SULT1A1	-0.346847	9.34971e-27	2.60231e-22	0.325	0.383	Down		MTPN	0.327052	2.56057e-161	7.12683e-157	0.581	0.294	Up		SSU72	0.334235	6.09545e-97	1.69655e-92	0.822	0.585	Up
HMGCS1	-0.347847	1.17662e-56	3.27488e-52	0.265	0.367	Down		MYOF	0.327041	1.17864e-185	3.2805e-181	0.51	0.209	Up		PRKCDBP	0.33418	7.7503e-128	2.15714e-123	0.521	0.224	Up
TACC1	-0.356271	7.46364e-86	2.07736e-81	0.207	0.357	Down		TMED9	0.326776	1.0165e-139	2.82924e-135	0.688	0.445	Up		CCDC167	0.333944	6.18437e-289	1.7213e-284	0.552	0.113	Up
INSIG1	-0.360586	4.39401e-95	1.22298e-90	0.215	0.372	Down		PSMB3	0.326643	5.08785e-103	1.4161e-98	0.73	0.538	Up		C19orf24	0.333909	1.85103e-194	5.15198e-190	0.718	0.316	Up
HHIP-AS1	-0.364222	1.23662e-191	3.44187e-187	0.084	0.3	Down		EFNA5	0.325733	1.15242e-167	3.20752e-163	0.377	0.118	Up		PLTP	0.333623	4.26463e-186	1.18698e-181	0.286	0.031	Up
CYR61	-0.367348	7.50809e-16	2.08973e-11	0.593	0.608	Down		ARMC10	0.324391	7.01916e-219	1.95364e-214	0.511	0.182	Up		PELO	0.333602	2.22044e-296	6.18014e-292	0.491	0.078	Up
FLRT3	-0.368064	1.03498e-120	2.88065e-116	0.127	0.305	Down		CLNS1A	0.324262	4.21352e-164	1.17275e-159	0.542	0.257	Up		C7orf50	0.333583	1.17271e-144	3.26402e-140	0.721	0.372	Up
PNRC1	-0.368212	5.85413e-80	1.62938e-75	0.675	0.696	Down		RPL41	0.323936	3.01422e-216	8.38949e-212	0.997	0.988	Up		C14orf166	0.333099	2.32885e-121	6.48189e-117	0.798	0.491	Up
LDLR	-0.373359	2.40489e-63	6.69352e-59	0.469	0.555	Down		LY96	0.323891	1.23206e-236	3.42919e-232	0.346	0.053	Up		FAU	0.332671	1.83418e-187	5.10508e-183	0.986	0.958	Up
ZFP36	-0.376175	2.58258e-85	7.1881e-81	0.794	0.803	Down		RALBP1	0.323561	7.98495e-169	2.22245e-164	0.586	0.301	Up		VDAC2	0.332356	1.90272e-64	5.29583e-60	0.753	0.504	Up
CH17-340M24.3	-0.381193	4.68247e-25	1.30327e-20	0.259	0.314	Down		MAF1	0.323528	1.67939e-158	4.67424e-154	0.616	0.348	Up		DTYMK	0.332019	1.24873e-259	3.47559e-255	0.519	0.111	Up
C3	-0.383323	1.14228e-43	3.17932e-39	0.522	0.546	Down		LINC00152	0.323411	4.83999e-247	1.34712e-242	0.377	0.064	Up		PLSCR1	0.331845	1.30651e-176	3.63641e-172	0.581	0.207	Up
MGP	-0.384335	1.34226e-07	0.00373591	0.281	0.22	Down		CARHSP1	0.322332	5.22261e-172	1.45361e-167	0.531	0.234	Up		SEC61A1	0.331656	8.71165e-194	2.42471e-189	0.671	0.271	Up
ASAH1	-0.387283	9.77431e-107	2.72048e-102	0.784	0.783	Down		FAM136A	0.321651	9.10115e-200	2.53312e-195	0.48	0.169	Up		EIF1	0.331629	1.24893e-90	3.47614e-86	0.982	0.968	Up
EPHX1	-0.38852	1.28371e-83	3.57295e-79	0.566	0.637	Down		ATP5G2	0.321507	9.02239e-160	2.5112e-155	0.918	0.839	Up		MIR4435-2HG	0.331546	3.93942e-248	1.09646e-243	0.394	0.052	Up
CD59	-0.390439	3.79283e-95	1.05566e-90	0.828	0.83	Down		HYAL2	0.321473	1.44695e-221	4.02729e-217	0.484	0.159	Up		AK4	0.330847	0	0	0.419	0.01	Up
TMEM125	-0.391039	8.69445e-65	2.41993e-60	0.587	0.623	Down		ACP1	0.320776	1.80854e-124	5.03372e-120	0.662	0.433	Up		SLC9A3R1	0.330519	7.99437e-243	2.22507e-238	0.535	0.134	Up
CLU	-0.391851	1.96508e-85	5.46941e-81	0.362	0.529	Down		TMC8	0.320721	2.44651e-250	6.80937e-246	0.316	0.029	Up		ROMO1	0.330185	3.4456e-100	9.59015e-96	0.849	0.57	Up
IDI1	-0.393078	1.54816e-86	4.30898e-82	0.363	0.488	Down		SH3GL1	0.320495	9.00861e-263	2.50737e-258	0.419	0.085	Up		CXCL8	0.329968	2.49463e-94	6.94329e-90	0.638	0.354	Up
NECAB1	-0.393139	1.07146e-288	2.9822e-284	0.031	0.271	Down		PPP1CB	0.320324	2.65481e-102	7.38913e-98	0.682	0.471	Up		CAMTA1	0.329883	1.88477e-108	5.24589e-104	0.741	0.426	Up
IRF1	-0.393363	8.47285e-21	2.35825e-16	0.404	0.428	Down		AC009133.12	0.319921	4.32177e-120	1.20288e-115	0.347	0.135	Up		CCNG2	0.329746	3.35193e-267	9.32942e-263	0.526	0.112	Up
PLA2G1B	-0.396693	1.47188e-268	4.09667e-264	0.113	0.426	Down		BSG	0.319609	3.36157e-124	9.35627e-120	0.76	0.605	Up		TSHZ2	0.329616	1.14919e-294	3.19854e-290	0.334	0.007	Up
NPC2	-0.398756	1.83868e-13	5.11761e-09	0.965	0.82	Down		ERO1A	0.319555	2.93055e-168	8.15661e-164	0.407	0.137	Up		ANP32B	0.329239	7.44366e-105	2.0718e-100	0.777	0.482	Up
AKAP13	-0.404461	1.08569e-70	3.0218e-66	0.572	0.607	Down		DNAJC2	0.318819	8.67904e-223	2.41564e-218	0.485	0.155	Up		ARPC3	0.329154	6.8315e-80	1.90141e-75	0.887	0.699	Up
SARAF	-0.408785	4.22798e-37	1.17677e-32	0.706	0.685	Down		LITAF	0.318513	2.2679e-123	6.31224e-119	0.676	0.422	Up		CCT4	0.328917	7.67651e-126	2.1366e-121	0.692	0.346	Up
DLC1	-0.411367	9.3108e-60	2.59147e-55	0.418	0.515	Down		STUB1	0.318038	5.41887e-141	1.50824e-136	0.675	0.449	Up		MCTS1	0.328844	1.34207e-149	3.7354e-145	0.609	0.249	Up
DUSP1	-0.412553	7.57127e-68	2.10731e-63	0.821	0.838	Down		ADGRG1	0.317479	9.44138e-246	2.62782e-241	0.41	0.088	Up		PSMB9	0.328666	3.6665e-126	1.0205e-121	0.579	0.25	Up
SQLE	-0.414197	2.53446e-104	7.05418e-100	0.249	0.413	Down		MRPS16	0.31732	2.80762e-155	7.81446e-151	0.568	0.29	Up		PSMA1	0.328182	9.25932e-137	2.57715e-132	0.802	0.444	Up
FAM174A	-0.416217	1.54838e-25	4.3096e-21	0.269	0.317	Down		ITGB4	0.315977	1.39739e-263	3.88937e-259	0.366	0.049	Up		MMP7	0.327816	6.61999e-42	1.84254e-37	0.317	0.161	Up
CIRBP	-0.418097	2.00853e-188	5.59033e-184	0.85	0.881	Down		SEC11A	0.315366	2.88687e-122	8.03501e-118	0.773	0.597	Up		CALU	0.327215	1.18544e-200	3.29944e-196	0.632	0.231	Up
SFTA3	-0.418665	1.58411e-82	4.40905e-78	0.758	0.722	Down		CACYBP	0.315201	5.07839e-140	1.41347e-135	0.576	0.308	Up		NR2F1	0.326835	6.87195e-167	1.91267e-162	0.266	0.031	Up
MGST3	-0.418856	1.38275e-118	3.84862e-114	0.589	0.689	Down		DTYMK	0.315157	3.99633e-172	1.1123e-167	0.373	0.111	Up		BID	0.326368	7.41532e-271	2.06391e-266	0.465	0.078	Up
FCER1G	-0.419973	2.13254e-85	5.93551e-81	0.186	0.332	Down		TMEM123	0.315126	6.19225e-151	1.72349e-146	0.715	0.448	Up		IRAK1	0.326128	1.81669e-266	5.05639e-262	0.519	0.11	Up
N4BP2L2	-0.426033	3.47526e-54	9.67268e-50	0.56	0.606	Down		KCNN4	0.314414	6.82932e-289	1.9008e-284	0.31	0.008	Up		C4orf3	0.32588	2.53007e-31	7.04195e-27	0.861	0.705	Up
NTN4	-0.426233	9.06618e-121	2.52339e-116	0.204	0.375	Down		FAM126A	0.31417	8.29656e-243	2.30918e-238	0.345	0.049	Up		YIF1A	0.325524	2.95915e-169	8.2362e-165	0.73	0.367	Up
AK1	-0.428042	7.8887e-92	2.19566e-87	0.745	0.728	Down		G6PD	0.314125	2.09986e-158	5.84453e-154	0.392	0.136	Up		RPS14	0.325143	6.00235e-153	1.67063e-148	0.993	0.979	Up
CD36	-0.428627	0	0	0.017	0.292	Down		UBE2M	0.314036	1.2679e-182	3.52896e-178	0.475	0.184	Up		CTNNB1	0.325108	1.11304e-101	3.09792e-97	0.738	0.423	Up
CTGF	-0.43009	2.77485e-13	7.72324e-09	0.264	0.307	Down		FRGCA	0.313944	1.34676e-275	3.74842e-271	0.291	0.004	Up		RPLP0	0.324666	3.63499e-74	1.01173e-69	0.978	0.925	Up
IER2	-0.433218	2.39078e-111	6.65426e-107	0.844	0.83	Down		SNCG	0.31394	2.18552e-234	6.08296e-230	0.261	0.007	Up		DEK	0.324377	2.28509e-81	6.36009e-77	0.775	0.525	Up
NUCB2	-0.433665	1.30773e-17	3.6398e-13	0.372	0.387	Down		HOMER3	0.313776	9.21774e-285	2.56557e-280	0.325	0.018	Up		MDM2	0.324213	6.03115e-155	1.67865e-150	0.492	0.167	Up
AHNAK	-0.434543	1.11739e-11	3.11004e-07	0.406	0.406	Down		SNRPA1	0.313483	2.08873e-154	5.81356e-150	0.424	0.16	Up		CALD1	0.324135	0	0	0.405	0.027	Up
MID1IP1	-0.43813	4.34613e-68	1.20966e-63	0.454	0.531	Down		S100A11	0.31311	1.41047e-124	3.92577e-120	0.969	0.92	Up		TMED2	0.324043	9.43369e-105	2.62568e-100	0.822	0.602	Up
FOS	-0.43874	2.96613e-101	8.25563e-97	0.875	0.864	Down		JTB	0.31261	1.24311e-137	3.45994e-133	0.806	0.665	Up		GPCPD1	0.323887	7.28854e-193	2.02862e-188	0.547	0.175	Up
ALDH3B1	-0.439931	1.9023e-20	5.29467e-16	0.284	0.322	Down		RPL22L1	0.312578	6.81351e-137	1.8964e-132	0.664	0.413	Up		GNB1	0.323714	5.76414e-191	1.60433e-186	0.719	0.315	Up
ALPL	-0.44107	2.76109e-156	7.68493e-152	0.178	0.402	Down		MCTS1	0.31251	2.42082e-135	6.73787e-131	0.509	0.249	Up		TMEM147	0.323529	1.55937e-109	4.3402e-105	0.787	0.51	Up
SPTBN1	-0.442481	1.99261e-49	5.54602e-45	0.449	0.507	Down		PSMA1	0.312298	2.26843e-129	6.31373e-125	0.686	0.444	Up		ATP10B	0.323171	1.30416e-264	3.62986e-260	0.292	0.002	Up
VSIG2	-0.442941	4.64499e-93	1.29284e-88	0.29	0.447	Down		IER5	0.312251	4.00902e-104	1.11583e-99	0.516	0.293	Up		RPL35A	0.322271	1.36531e-52	3.80006e-48	0.986	0.958	Up
CRNDE	-0.444761	3.2939e-104	9.16792e-100	0.527	0.614	Down		ATP5B	0.311345	1.22597e-93	3.41223e-89	0.742	0.573	Up		PDLIM4	0.32225	1.20165e-227	3.34455e-223	0.532	0.129	Up
LRRC36	-0.445391	0	0	0.021	0.307	Down		PYCARD	0.311025	1.15304e-159	3.20926e-155	0.532	0.252	Up		ENY2	0.322196	2.98938e-99	8.32033e-95	0.807	0.521	Up
LRRC23	-0.448176	3.1425e-19	8.74653e-15	0.22	0.262	Down		KCNK1	0.310719	8.1716e-176	2.2744e-171	0.406	0.134	Up		SRPK1	0.321804	3.38809e-286	9.43006e-282	0.55	0.117	Up
DUOX1	-0.453709	5.20643e-261	1.44911e-256	0.123	0.41	Down		MRPL21	0.310645	6.75293e-174	1.87954e-169	0.591	0.293	Up		XPOT	0.321775	3.14776e-203	8.76115e-199	0.382	0.068	Up
SUSD2	-0.461313	7.07677e-87	1.96968e-82	0.295	0.46	Down		UNC5B-AS1	0.310621	3.2104e-227	8.9355e-223	0.3	0.031	Up		KHDRBS1	0.320983	1.15081e-145	3.20306e-141	0.738	0.383	Up
NEDD4L	-0.463355	2.81687e-76	7.84018e-72	0.531	0.605	Down		C1orf43	0.310562	2.2664e-135	6.30808e-131	0.722	0.499	Up		DHODH	0.320937	1.73758e-220	4.83621e-216	0.37	0.055	Up
PEBP1	-0.466255	7.98544e-210	2.22259e-205	0.805	0.825	Down		BAG3	0.310162	1.54877e-137	4.3107e-133	0.507	0.243	Up		EHF	0.320738	4.9795e-94	1.38595e-89	0.564	0.29	Up
SFTA2	-0.466819	7.59641e-94	2.11431e-89	0.886	0.761	Down		CCT6A	0.309949	6.2891e-141	1.75044e-136	0.579	0.307	Up		FLOT1	0.320737	9.61289e-166	2.67556e-161	0.74	0.363	Up
AQP1	-0.466977	7.47842e-130	2.08147e-125	0.259	0.469	Down		LARP1	0.30968	1.11695e-171	3.10882e-167	0.55	0.256	Up		EMB	0.320699	0	0	0.507	0.056	Up
JUNB	-0.467653	2.18002e-119	6.06765e-115	0.871	0.85	Down		RAB10	0.309581	3.70867e-144	1.03223e-139	0.585	0.316	Up		SRD5A1	0.320633	0	0	0.441	0.035	Up
TSC22D1	-0.471705	2.4685e-111	6.87056e-107	0.673	0.711	Down		CCM2	0.309576	7.35226e-239	2.04636e-234	0.412	0.096	Up		MRPL37	0.320163	1.29551e-217	3.6058e-213	0.566	0.17	Up
CD74	-0.474468	7.79693e-215	2.17012e-210	0.931	0.917	Down		RAD23B	0.309127	7.70106e-150	2.14344e-145	0.584	0.312	Up		IL33	0.320047	1.25976e-188	3.50628e-184	0.282	0.029	Up
SECISBP2L	-0.47799	2.71408e-177	7.55411e-173	0.231	0.456	Down		H1F0	0.308925	2.19806e-79	6.11786e-75	0.564	0.365	Up		NEK6	0.319391	0	0	0.517	0.073	Up
FASN	-0.478422	9.23849e-97	2.57135e-92	0.324	0.455	Down		PON2	0.308817	3.63951e-111	1.01299e-106	0.694	0.474	Up		SPINT1	0.318609	1.09614e-142	3.05089e-138	0.665	0.351	Up
SERPING1	-0.489591	3.90864e-192	1.08789e-187	0.191	0.433	Down		TMUB1	0.308476	2.10253e-191	5.85196e-187	0.525	0.218	Up		RAB1A	0.318455	3.03275e-112	8.44104e-108	0.788	0.484	Up
CRTAC1	-0.491751	0	0	0.051	0.356	Down		MT-ND1	0.308074	7.98572e-44	2.22267e-39	0.929	0.979	Up		PSMB4	0.318395	2.03998e-132	5.67788e-128	0.674	0.328	Up
RGS16	-0.493613	1.71874e-119	4.78376e-115	0.247	0.44	Down		KIF5B	0.307861	3.11175e-113	8.66093e-109	0.732	0.545	Up		RER1	0.318345	1.92045e-150	5.34518e-146	0.754	0.423	Up
HSD17B6	-0.495557	3.15958e-130	8.79405e-126	0.209	0.41	Down		TXNL1	0.307301	1.68204e-130	4.68162e-126	0.605	0.36	Up		CARD16	0.31815	3.19153e-169	8.88299e-165	0.52	0.172	Up
AC008268.1	-0.496028	7.1753e-159	1.9971e-154	0.109	0.315	Down		MBOAT7	0.307197	3.1987e-191	8.90293e-187	0.473	0.171	Up		ZNF593	0.317664	1.33262e-178	3.70907e-174	0.692	0.301	Up
JUN	-0.497656	7.17717e-110	1.99762e-105	0.906	0.894	Down		EIF3F	0.307192	6.87244e-124	1.91281e-119	0.772	0.603	Up		ISYNA1	0.317587	1.79205e-171	4.98782e-167	0.312	0.05	Up
C2	-0.502057	4.92181e-209	1.36989e-204	0.19	0.443	Down		VGLL4	0.307187	4.57832e-169	1.27428e-164	0.525	0.229	Up		NQO2	0.317483	6.19288e-278	1.72366e-273	0.559	0.123	Up
MSMO1	-0.51522	6.18139e-155	1.72047e-150	0.254	0.455	Down		TRMT112	0.306626	5.42308e-124	1.50941e-119	0.83	0.691	Up		UBE2D3	0.317393	2.64447e-98	7.36034e-94	0.865	0.661	Up
IRX3	-0.518208	1.23056e-124	3.42502e-120	0.403	0.546	Down		RHBDF2	0.306358	1.90344e-236	5.29783e-232	0.322	0.039	Up		KPNB1	0.31658	2.7142e-165	7.55442e-161	0.713	0.329	Up
AKAP9	-0.518821	8.08311e-46	2.24977e-41	0.603	0.603	Down		PSMD4	0.305869	1.18227e-131	3.2906e-127	0.607	0.346	Up		UBXN1	0.316565	1.65917e-107	4.61796e-103	0.784	0.497	Up
LIMCH1	-0.52029	5.23519e-68	1.45711e-63	0.462	0.541	Down		RAB11A	0.305371	4.02207e-106	1.11946e-101	0.667	0.442	Up		SEL1L3	0.316284	4.20692e-156	1.17091e-151	0.561	0.224	Up
MFSD2A	-0.520884	1.43182e-164	3.98518e-160	0.186	0.399	Down		LSM2	0.304723	6.49222e-69	1.80698e-64	0.452	0.275	Up		SRSF9	0.316257	7.28335e-102	2.02717e-97	0.751	0.469	Up
TYROBP	-0.522633	2.42966e-86	6.76248e-82	0.252	0.399	Down		CCT2	0.304699	1.15204e-81	3.20649e-77	0.484	0.282	Up		COPZ1	0.315877	1.21021e-125	3.36837e-121	0.765	0.41	Up
LMO7	-0.527649	6.965e-14	1.93857e-09	0.699	0.679	Down		TIMM10	0.304688	4.26723e-154	1.1877e-149	0.511	0.238	Up		DCUN1D5	0.315761	2.07201e-283	5.76703e-279	0.556	0.119	Up
ID4	-0.531651	1.95593e-219	5.44394e-215	0.152	0.411	Down		CTNNB1	0.304536	5.78389e-64	1.60983e-59	0.614	0.423	Up		RPL11	0.315372	1.72723e-119	4.80739e-115	0.994	0.975	Up
SCD	-0.533517	9.67877e-93	2.69389e-88	0.36	0.487	Down		CCDC85B	0.304155	4.24059e-172	1.18028e-167	0.502	0.21	Up		EMP3	0.314491	2.70224e-64	7.52115e-60	0.494	0.265	Up
HLA-DPA1	-0.536908	3.06549e-156	8.53219e-152	0.581	0.696	Down		MFSD10	0.30315	1.26965e-162	3.53383e-158	0.622	0.338	Up		TMEM134	0.314447	1.84767e-141	5.14261e-137	0.719	0.374	Up
FGGY	-0.53764	1.44011e-196	4.00824e-192	0.263	0.5	Down		EIF3B	0.303115	2.86168e-179	7.9649e-175	0.522	0.223	Up		FBXO32	0.314428	6.6454e-167	1.84961e-162	0.35	0.071	Up
LRRK2	-0.538847	3.96575e-116	1.10379e-111	0.301	0.481	Down		ADAM9	0.302699	6.78992e-188	1.88984e-183	0.472	0.172	Up		DPYSL3	0.314322	0	0	0.385	0.012	Up
DMBT1	-0.540124	3.97648e-102	1.10677e-97	0.1	0.253	Down		C9orf142	0.302603	1.25494e-144	3.49288e-140	0.558	0.294	Up		RP11-12G12.7	0.314048	0	0	0.472	0.052	Up
TUBB4B	-0.54705	2.37046e-19	6.59771e-15	0.707	0.668	Down		SUB1	0.302434	1.60936e-67	4.47932e-63	0.793	0.666	Up		2021-09-09	0.313975	3.45251e-192	9.60938e-188	0.665	0.253	Up
NAPSA	-0.550667	2.34653e-14	6.53111e-10	0.878	0.628	Down		STAP2	0.301883	8.91628e-193	2.48167e-188	0.448	0.149	Up		CHMP4B	0.313213	6.00084e-133	1.67021e-128	0.753	0.445	Up
CA2	-0.55106	0	0	0.067	0.364	Down		MTX2	0.301853	1.00639e-110	2.80108e-106	0.459	0.229	Up		TMEM14A	0.312987	7.07269e-226	1.96854e-221	0.668	0.229	Up
B2M	-0.556385	4.01696e-174	1.11804e-169	0.994	0.996	Down		GPC1	0.301422	2.30417e-242	6.4132e-238	0.392	0.076	Up		RNF187	0.312018	3.55625e-205	9.89811e-201	0.664	0.245	Up
CTSH	-0.576299	9.84134e-107	2.73914e-102	0.799	0.769	Down		SRD5A1	0.301289	7.36252e-218	2.04921e-213	0.301	0.035	Up		ERGIC3	0.311671	6.42946e-126	1.78951e-121	0.836	0.598	Up
CALM1	-0.581185	1.51565e-64	4.2185e-60	0.834	0.813	Down		CSF1	0.300753	8.57541e-200	2.38679e-195	0.316	0.056	Up		MTHFD2	0.310786	3.10801e-252	8.65052e-248	0.475	0.09	Up
GAS6	-0.581656	1.90173e-48	5.29309e-44	0.154	0.254	Down		SSB	0.300483	5.59686e-29	1.55777e-24	0.524	0.397	Up		KDELR3	0.310716	3.23337e-301	8.99944e-297	0.429	0.045	Up
CACNA2D2	-0.583361	0	0	0.098	0.403	Down		VPS28	0.299901	3.95599e-126	1.10107e-121	0.759	0.554	Up		MRPS12	0.310518	1.92699e-180	5.3634e-176	0.657	0.262	Up
CADM1	-0.589569	6.55562e-168	1.82463e-163	0.224	0.447	Down		TMEM106B	0.2995	7.18482e-145	1.99975e-140	0.478	0.209	Up		GLRX3	0.310246	1.94493e-151	5.41331e-147	0.605	0.243	Up
DBI	-0.591199	1.03628e-116	2.88429e-112	0.863	0.789	Down		MUC16	0.299387	3.75126e-224	1.04409e-219	0.284	0.023	Up		GADD45GIP1	0.309963	2.18575e-105	6.08359e-101	0.8	0.507	Up
FABP4	-0.604288	1.34955e-278	3.75619e-274	0.07	0.336	Down		RALA	0.298754	1.08522e-184	3.0205e-180	0.492	0.191	Up		PDAP1	0.309901	4.7293e-148	1.31631e-143	0.727	0.355	Up
CD52	-0.610752	1.43072e-163	3.98213e-159	0.189	0.402	Down		MLF2	0.298678	1.34423e-132	3.74139e-128	0.648	0.406	Up		YEATS4	0.309565	1.87257e-108	5.21192e-104	0.388	0.136	Up
DHCR24	-0.615848	5.09293e-233	1.41752e-228	0.609	0.747	Down		ELK3	0.298643	1.14492e-217	3.18664e-213	0.418	0.101	Up		MTCH2	0.309429	8.36432e-201	2.32804e-196	0.663	0.245	Up
CPM	-0.619222	2.48681e-165	6.92154e-161	0.403	0.591	Down		HDHD3	0.298184	4.40594e-202	1.22631e-197	0.422	0.123	Up		PA2G4	0.308422	5.46197e-108	1.52023e-103	0.717	0.391	Up
C1QB	-0.630603	9.58034e-160	2.6665e-155	0.204	0.413	Down		NFIC	0.297957	3.35129e-90	9.32764e-86	0.675	0.526	Up		MRPL15	0.30732	2.47949e-223	6.90117e-219	0.509	0.124	Up
HLA-DRB1	-0.630827	4.48498e-181	1.2483e-176	0.732	0.794	Down		TRIM47	0.297478	2.04346e-247	5.68756e-243	0.358	0.052	Up		KPNA2	0.307103	7.04043e-205	1.95956e-200	0.389	0.069	Up
SELENBP1	-0.630903	6.88174e-277	1.9154e-272	0.475	0.723	Down		KIAA1522	0.295402	2.41176e-146	6.71266e-142	0.536	0.256	Up		APH1A	0.306687	2.27949e-177	6.3445e-173	0.737	0.354	Up
FXYD3	-0.645322	3.73045e-128	1.0383e-123	0.734	0.838	Down		SLC4A11	0.295277	1.13678e-244	3.16399e-240	0.29	0.017	Up		LDHB	0.306579	6.71475e-39	1.86892e-34	0.856	0.701	Up
HLA-DPB1	-0.645808	1.04288e-187	2.90264e-183	0.614	0.715	Down		CCDC186	0.293929	3.13685e-51	8.73079e-47	0.49	0.329	Up		AUP1	0.30647	7.82463e-181	2.17783e-176	0.704	0.319	Up
HLA-DRA	-0.645874	1.27194e-294	3.54018e-290	0.842	0.878	Down		SKAP2	0.293511	5.17792e-228	1.44117e-223	0.373	0.073	Up		POLE4	0.305395	2.80666e-119	7.81178e-115	0.722	0.391	Up
UBB	-0.660484	0	0	0.908	0.934	Down		CHMP2A	0.292986	2.56477e-116	7.13852e-112	0.786	0.59	Up		CYP1B1	0.304776	5.44909e-33	1.51664e-28	0.323	0.19	Up
C1QA	-0.661593	1.57407e-160	4.38112e-156	0.263	0.47	Down		TPM3	0.292408	5.49688e-133	1.52995e-128	0.716	0.475	Up		FGFBP1	0.304552	1.72912e-147	4.81267e-143	0.288	0.053	Up
APOC1	-0.66561	2.07559e-207	5.777e-203	0.422	0.617	Down		ARF1	0.292178	9.0155e-103	2.50928e-98	0.813	0.668	Up		RPL7A	0.303675	1.24484e-76	3.46477e-72	0.976	0.937	Up
SOCS3	-0.676082	2.84338e-113	7.91399e-109	0.411	0.549	Down		CALR	0.291779	4.91194e-92	1.36714e-87	0.813	0.681	Up		RBM8A	0.303323	3.17047e-96	8.82436e-92	0.793	0.507	Up
SFTPB	-0.677458	1.58837e-152	4.4209e-148	0.775	0.762	Down		SURF4	0.290913	2.51376e-142	6.99655e-138	0.598	0.33	Up		MDH2	0.303306	1.21199e-75	3.37333e-71	0.74	0.462	Up
SEPP1	-0.678936	1.61624e-220	4.49848e-216	0.589	0.726	Down		CYCS	0.290356	4.48109e-95	1.24722e-90	0.728	0.543	Up		APOA1BP	0.302774	3.19334e-156	8.88801e-152	0.694	0.326	Up
CLIC3	-0.684618	2.27936e-111	6.34414e-107	0.317	0.5	Down		SLC6A8	0.290346	5.18892e-247	1.44423e-242	0.321	0.032	Up		MRPS34	0.30273	1.79169e-137	4.98682e-133	0.717	0.374	Up
CAT	-0.687468	2.07865e-287	5.7855e-283	0.306	0.58	Down		CPD	0.290194	9.40846e-148	2.61866e-143	0.421	0.165	Up		YWHAQ	0.302526	6.17529e-85	1.71877e-80	0.795	0.534	Up
NNMT	-0.697736	9.83398e-257	2.73709e-252	0.077	0.334	Down		LRRC59	0.29006	3.65744e-160	1.01798e-155	0.51	0.225	Up		STRAP	0.302198	5.95316e-152	1.65694e-147	0.695	0.321	Up
TUBA1A	-0.698585	7.5056e-51	2.08903e-46	0.388	0.476	Down		EI24	0.288948	5.06134e-109	1.40872e-104	0.642	0.426	Up		RPL13	0.302165	6.16237e-131	1.71517e-126	0.995	0.982	Up
PRDX5	-0.700876	1.99335e-219	5.5481e-215	0.927	0.922	Down		SHISA5	0.288783	4.88025e-163	1.35832e-158	0.541	0.252	Up		BTF3L4	0.301294	6.11895e-180	1.70309e-175	0.659	0.254	Up
METTL7A	-0.701101	0	0	0.121	0.427	Down		NCL	0.288563	1.03021e-61	2.8674e-57	0.649	0.472	Up		PSMB8	0.30016	2.94485e-137	8.19639e-133	0.687	0.335	Up
RGCC	-0.7051	4.62804e-77	1.28812e-72	0.273	0.399	Down		NDUFB10	0.288312	3.60671e-115	1.00386e-110	0.762	0.593	Up		RP11-467L13.7	0.300055	5.11655e-156	1.42409e-151	0.345	0.077	Up
PLAC8	-0.712948	1.64775e-74	4.58618e-70	0.144	0.267	Down		MRPS34	0.28808	3.20241e-138	8.91328e-134	0.634	0.374	Up		SUPT4H1	0.299928	1.17703e-165	3.27602e-161	0.708	0.314	Up
MRPS31	-0.718802	2.21046e-41	6.15237e-37	0.173	0.254	Down		EIF2AK4	0.288076	2.92881e-152	8.15176e-148	0.465	0.197	Up		PPP1CB	0.298261	1.51353e-95	4.21261e-91	0.768	0.471	Up
ODF3B	-0.719411	2.04475e-33	5.69114e-29	0.359	0.417	Down		EIF1	0.287953	2.34725e-180	6.5331e-176	0.978	0.968	Up		CBX1	0.298213	4.82603e-244	1.34323e-239	0.565	0.145	Up
FOLR1	-0.721335	6.14904e-285	1.71146e-280	0.553	0.796	Down		CMC1	0.287841	1.5165e-164	4.22087e-160	0.538	0.246	Up		DSP	0.297965	2.93331e-186	8.16428e-182	0.496	0.142	Up
HHIP	-0.72454	0	0	0.039	0.363	Down		TIMM17B	0.287836	2.3114e-133	6.43331e-129	0.529	0.267	Up		VKORC1	0.297725	1.42923e-149	3.97797e-145	0.728	0.369	Up
SLC39A8	-0.745189	5.50314e-131	1.53169e-126	0.426	0.581	Down		RPL21	0.287746	1.17787e-239	3.27836e-235	0.995	0.985	Up		XBP1	0.297475	1.13503e-24	3.15914e-20	0.762	0.67	Up
CES1	-0.755097	0	0	0.03	0.324	Down		MFF	0.287567	4.96316e-161	1.3814e-156	0.521	0.235	Up		TMEM183A	0.297378	9.12961e-227	2.54104e-222	0.637	0.208	Up
AQP4	-0.798162	4.64026e-282	1.29152e-277	0.175	0.486	Down		POLR2H	0.287328	9.06845e-125	2.52402e-120	0.513	0.26	Up		SUMO1	0.297069	2.4296e-113	6.7623e-109	0.828	0.564	Up
CYB5A	-0.802019	0	0	0.877	0.927	Down		YWHAQ	0.287286	9.57341e-81	2.66457e-76	0.705	0.534	Up		FLNA	0.296992	1.10239e-142	3.06829e-138	0.727	0.379	Up
TNNC1	-0.831436	3.43335e-54	9.55605e-50	0.146	0.254	Down		ABHD11-AS1	0.287248	9.67228e-165	2.69209e-160	0.362	0.103	Up		CRIP2	0.296887	1.94555e-175	5.41506e-171	0.699	0.303	Up
GADD45B	-0.842614	2.05666e-205	5.72431e-201	0.544	0.713	Down		METTL9	0.286328	1.98256e-129	5.51807e-125	0.575	0.317	Up		STUB1	0.296568	1.73273e-117	4.82271e-113	0.746	0.449	Up
GKN2	-0.847553	0	0	0.028	0.4	Down		DUT	0.286263	8.95769e-88	2.49319e-83	0.65	0.449	Up		C1orf43	0.294797	1.16326e-118	3.2377e-114	0.795	0.499	Up
ABCA3	-0.942349	0	0	0.196	0.504	Down		SRP72	0.285853	1.96904e-143	5.48042e-139	0.541	0.274	Up		RPL28	0.294101	3.84551e-73	1.07032e-68	0.99	0.965	Up
NUPR1	-0.956998	0	0	0.38	0.792	Down		HM13	0.285553	1.98839e-135	5.53429e-131	0.552	0.287	Up		C4BPB	0.293958	1.61657e-220	4.49941e-216	0.306	0.024	Up
ALDH1A1	-0.960334	0	0	0.068	0.425	Down		ETHE1	0.28547	4.03835e-130	1.12399e-125	0.479	0.23	Up		NABP2	0.293845	7.78216e-272	2.16601e-267	0.54	0.115	Up
MYL9	-1.00562	1.85796e-21	5.17125e-17	0.331	0.37	Down		PARK7	0.285307	3.92001e-112	1.09106e-107	0.826	0.698	Up		RPN2	0.293335	4.33075e-81	1.20538e-76	0.738	0.462	Up
ID3	-1.03148	0	0	0.188	0.56	Down		STRA6	0.285151	6.60363e-261	1.83799e-256	0.277	0.004	Up		TSR3	0.29322	5.33857e-202	1.48588e-197	0.561	0.177	Up
LAMP3	-1.05441	0	0	0.159	0.531	Down		RAB27B	0.284909	2.50957e-176	6.98489e-172	0.386	0.115	Up		FKBP1A	0.292896	3.63898e-81	1.01284e-76	0.814	0.572	Up
ID1	-1.06064	0	0	0.488	0.741	Down		ZDHHC9	0.284263	4.73733e-145	1.31854e-140	0.442	0.184	Up		HSP90B1	0.292838	1.13915e-52	3.1706e-48	0.828	0.657	Up
ID2	-1.06899	0	0	0.314	0.645	Down		ARL6IP1	0.284151	2.09557e-83	5.83259e-79	0.61	0.403	Up		POMP	0.292621	3.2298e-84	8.9895e-80	0.846	0.619	Up
SFTPD	-1.07989	1.32602e-187	3.69072e-183	0.504	0.628	Down		C9orf3	0.283863	3.34839e-166	9.31958e-162	0.479	0.197	Up		MRPL11	0.292394	2.09099e-160	5.81987e-156	0.677	0.3	Up
IGFBP7	-1.0933	1.33322e-117	3.71074e-113	0.256	0.431	Down		PAICS	0.283775	3.7665e-197	1.04833e-192	0.382	0.099	Up		PAICS	0.292113	1.92737e-232	5.36446e-228	0.469	0.099	Up
PEBP4	-1.10077	0	0	0.169	0.604	Down		UFD1L	0.283185	3.01135e-134	8.38149e-130	0.459	0.205	Up		PGD	0.2919	9.65312e-184	2.68675e-179	0.575	0.198	Up
CYP4B1	-1.13662	3.5071e-262	9.76132e-258	0.162	0.458	Down		GCLC	0.282977	2.11099e-174	5.87551e-170	0.341	0.082	Up		ATP5B	0.291886	2.71365e-84	7.55291e-80	0.831	0.573	Up
WIF1	-1.16701	0	0	0.031	0.512	Down		IRF7	0.282896	1.36453e-219	3.7979e-215	0.405	0.098	Up		FAM195A	0.291497	5.47749e-176	1.52455e-171	0.599	0.225	Up
CLDN18	-1.20895	0	0	0.083	0.567	Down		KPNB1	0.282371	5.05295e-135	1.40639e-130	0.595	0.329	Up		MAPK13	0.291399	4.39075e-134	1.22208e-129	0.59	0.255	Up
SLPI	-1.21232	0	0	0.845	0.864	Down		MCM7	0.282272	1.86675e-195	5.19573e-191	0.366	0.087	Up		SMIM15	0.291116	3.55607e-202	9.89761e-198	0.638	0.224	Up
ADIRF	-1.35448	0	0	0.44	0.739	Down		ST3GAL4	0.282034	4.30864e-251	1.19922e-246	0.356	0.048	Up		RPS13	0.290885	1.03741e-102	2.88741e-98	0.984	0.955	Up
SFTPA2	-1.37579	1.44642e-144	4.02581e-140	0.658	0.686	Down		TOMM40	0.281856	1.08344e-123	3.01554e-119	0.408	0.175	Up		SLC52A2	0.290595	6.2657e-259	1.74393e-254	0.535	0.12	Up
EMP2	-1.41173	2.57667e-35	7.17163e-31	0.752	0.761	Down		ANXA11	0.281666	2.98564e-131	8.30992e-127	0.761	0.54	Up		C19orf53	0.290192	1.9708e-106	5.48532e-102	0.847	0.647	Up
SFTPA1	-1.57777	1.06106e-158	2.95324e-154	0.645	0.674	Down		AP3D1	0.281533	4.69991e-144	1.30813e-139	0.524	0.253	Up		CMBL	0.289984	1.8074e-191	5.03053e-187	0.495	0.14	Up
FABP5	-1.72045	0	0	0.219	0.673	Down		PRSS23	0.281508	2.96695e-134	8.2579e-130	0.259	0.058	Up		TMEM14B	0.289855	4.25606e-104	1.18459e-99	0.823	0.546	Up
PGC	-1.72696	0	0	0.094	0.51	Down		FAM162A	0.28145	7.4704e-123	2.07924e-118	0.541	0.29	Up		LSM1	0.289826	2.31482e-161	6.44285e-157	0.675	0.295	Up
CAV1	-1.75797	2.69339e-82	7.4965e-78	0.211	0.353	Down		RAB2A	0.281395	2.14137e-97	5.96008e-93	0.757	0.574	Up		TMEM258	0.289742	1.74516e-84	4.8573e-80	0.882	0.719	Up
CAPS	-1.86744	3.96485e-13	1.10354e-08	0.282	0.294	Down		CHP1	0.281305	9.60848e-89	2.67433e-84	0.713	0.5	Up		TSFM	0.288851	8.38545e-186	2.33392e-181	0.394	0.084	Up
TPPP3	-2.0367	0	0	0.174	0.624	Down		CAMTA1	0.281148	4.05315e-112	1.12811e-107	0.651	0.426	Up		NRP1	0.288387	3.55334e-257	9.89001e-253	0.441	0.072	Up
AGER	-2.05235	3.68522e-108	1.02571e-103	0.107	0.264	Down		IMPDH2	0.281106	3.90626e-125	1.08723e-120	0.568	0.318	Up		METTL5	0.288322	2.18354e-160	6.07744e-156	0.615	0.249	Up
SFTPC	-2.26078	0	0	0.529	0.886	Down		KRAS	0.280793	2.49474e-151	6.94361e-147	0.504	0.225	Up		2021-09-07	0.288031	2.98003e-85	8.29432e-81	0.683	0.38	Up
SCGB1A1	-3.76353	0	0	0.136	0.571	Down		NANS	0.280761	9.09865e-133	2.53243e-128	0.573	0.305	Up		RTN3	0.287923	1.70582e-163	4.74782e-159	0.732	0.348	Up
								SLBP	0.280144	1.61142e-149	4.48507e-145	0.455	0.186	Up		SMS	0.287784	7.68112e-102	2.13789e-97	0.559	0.261	Up
								CAPN2	0.280126	3.4132e-134	9.49997e-130	0.738	0.526	Up		WEE1	0.287662	4.00666e-136	1.11517e-131	0.509	0.188	Up
								NONO	0.28011	9.93547e-99	2.76534e-94	0.552	0.325	Up		PDLIM5	0.28766	1.13731e-240	3.16548e-236	0.57	0.149	Up
								TGFBR3L	0.279962	2.58802e-264	7.20324e-260	0.278	0.003	Up		FEZ2	0.287657	2.4065e-218	6.69802e-214	0.648	0.218	Up
								LYPLA2	0.279574	1.55701e-153	4.33363e-149	0.498	0.216	Up		IFITM1	0.287463	6.85335e-225	1.90749e-220	0.419	0.077	Up
								TMEM167A	0.279498	4.10606e-136	1.14284e-131	0.549	0.292	Up		PSMG3	0.287179	3.82366e-175	1.06424e-170	0.561	0.198	Up
								MB	0.279421	2.31036e-193	6.43043e-189	0.27	0.032	Up		MRPS15	0.286507	1.75989e-83	4.89831e-79	0.708	0.432	Up
								PPP1CC	0.278575	4.12769e-127	1.14886e-122	0.576	0.322	Up		UQCC3	0.286447	5.23068e-195	1.45586e-190	0.666	0.247	Up
								LSM1	0.278446	2.40555e-132	6.69537e-128	0.551	0.295	Up		SLC39A4	0.286111	3.49732e-111	9.73408e-107	0.515	0.217	Up
								PRR15L	0.278343	2.00913e-112	5.59201e-108	0.483	0.245	Up		ATOX1	0.286023	1.22338e-126	3.40505e-122	0.754	0.406	Up
								GORASP2	0.278239	1.55767e-125	4.33547e-121	0.453	0.209	Up		POLR2G	0.285999	1.01361e-145	2.82118e-141	0.618	0.257	Up
								RTF1	0.278195	3.57585e-92	9.95266e-88	0.622	0.407	Up		UGDH	0.28584	8.99856e-177	2.50457e-172	0.606	0.219	Up
								NDUFB9	0.277653	7.02098e-101	1.95415e-96	0.788	0.644	Up		PARP1	0.285729	9.55144e-180	2.65845e-175	0.631	0.24	Up
								FAU	0.277437	4.42868e-232	1.23263e-227	0.982	0.958	Up		CAPRIN1	0.285675	3.26117e-224	9.07683e-220	0.635	0.205	Up
								BRK1	0.276633	8.91431e-84	2.48112e-79	0.801	0.665	Up		SSRP1	0.2855	9.8309e-193	2.73624e-188	0.647	0.236	Up
								PPP1CA	0.276466	3.83088e-105	1.06625e-100	0.688	0.477	Up		LGALS3BP	0.28482	4.91372e-12	1.36764e-07	0.72	0.652	Up
								KARS	0.276446	5.70417e-149	1.58764e-144	0.512	0.234	Up		RPS16	0.284414	2.32752e-54	6.4782e-50	0.988	0.967	Up
								HDGF	0.276323	6.04014e-126	1.68115e-121	0.594	0.349	Up		SPCS2	0.284344	1.29083e-75	3.59275e-71	0.818	0.581	Up
								UBE2V2	0.276301	1.77766e-147	4.94777e-143	0.534	0.254	Up		OAS1	0.28423	2.74078e-273	7.62842e-269	0.391	0.039	Up
								PRSS8	0.276047	3.88793e-179	1.08213e-174	0.662	0.346	Up		RPL4	0.283641	4.71576e-61	1.31254e-56	0.948	0.87	Up
								SEMA3A	0.275967	1.59336e-249	4.43481e-245	0.286	0.013	Up		TMEM159	0.283565	1.1122e-219	3.09558e-215	0.581	0.172	Up
								BZW1	0.275456	6.48797e-112	1.8058e-107	0.617	0.377	Up		ERGIC1	0.283409	3.20021e-195	8.90714e-191	0.66	0.256	Up
								NFE2L3	0.275336	6.12798e-239	1.7056e-234	0.28	0.014	Up		NUDT1	0.283139	1.24539e-195	3.4663e-191	0.399	0.082	Up
								MRPL3	0.275333	7.10309e-117	1.977e-112	0.47	0.228	Up		TMBIM4	0.283046	2.36038e-71	6.56966e-67	0.76	0.518	Up
								RHBDD2	0.275067	1.48318e-138	4.12814e-134	0.634	0.373	Up		NUDT22	0.282743	3.38644e-229	9.42547e-225	0.574	0.165	Up
								YWHAB	0.27503	3.95664e-94	1.10125e-89	0.772	0.598	Up		H2AFY	0.282693	3.90997e-119	1.08826e-114	0.765	0.449	Up
								COPZ1	0.274962	4.5569e-71	1.26832e-66	0.606	0.41	Up		SLIRP	0.282309	8.42608e-54	2.34523e-49	0.765	0.529	Up
								DPM2	0.274872	1.16481e-110	3.24203e-106	0.563	0.333	Up		SMIM14	0.282211	5.61951e-87	1.56408e-82	0.761	0.493	Up
								SLC2A1	0.274655	2.38139e-196	6.62812e-192	0.304	0.048	Up		SGPP2	0.282165	1.9681e-281	5.47781e-277	0.467	0.071	Up
								NDUFB7	0.274643	1.97868e-119	5.50726e-115	0.829	0.702	Up		SNRPC	0.282122	1.07171e-97	2.98288e-93	0.722	0.399	Up
								SNRPG	0.274494	4.30662e-86	1.19866e-81	0.759	0.613	Up		ZFP36L1	0.282021	7.23449e-30	2.01357e-25	0.807	0.763	Up
								LSM10	0.274341	4.56744e-147	1.27125e-142	0.474	0.207	Up		QPCT	0.280825	3.98294e-250	1.10857e-245	0.304	0.012	Up
								RSL24D1	0.273837	5.29678e-94	1.47425e-89	0.657	0.439	Up		OSMR	0.280368	4.85862e-195	1.3523e-190	0.552	0.174	Up
								RPL38	0.27338	2.85501e-138	7.94635e-134	0.969	0.922	Up		PPP1R18	0.280337	0	0	0.456	0.042	Up
								DUSP23	0.273078	7.17535e-89	1.99711e-84	0.584	0.376	Up		RPS15	0.279988	1.8559e-70	5.16553e-66	0.988	0.968	Up
								BIK	0.27291	7.17837e-165	1.99796e-160	0.299	0.065	Up		IFITM2	0.279623	2.36101e-44	6.57139e-40	0.789	0.589	Up
								BOP1	0.272616	6.5138e-216	1.81299e-211	0.325	0.051	Up		CSNK1A1	0.279399	5.92798e-103	1.64993e-98	0.797	0.513	Up
								ECE1	0.272334	7.62518e-215	2.12232e-210	0.332	0.055	Up		SLC35C1	0.279193	3.3037e-228	9.19519e-224	0.444	0.09	Up
								RNASEH1	0.272289	9.12055e-209	2.53852e-204	0.383	0.092	Up		SNRNP25	0.279113	3.27541e-183	9.11644e-179	0.587	0.207	Up
								RPL37A	0.272096	8.66041e-161	2.41045e-156	0.989	0.963	Up		MRPL17	0.278797	7.47033e-202	2.07922e-197	0.584	0.184	Up
								STK24	0.271933	1.62898e-163	4.53394e-159	0.475	0.189	Up		PTGES3	0.278159	1.7307e-103	4.81705e-99	0.867	0.612	Up
								TWF1	0.27153	9.79793e-168	2.72706e-163	0.437	0.156	Up		CTNNBIP1	0.277752	1.80855e-198	5.03373e-194	0.682	0.266	Up
								TMED4	0.271485	3.84558e-94	1.07034e-89	0.591	0.372	Up		HOXB3	0.277736	0	0	0.331	0.001	Up
								FERMT1	0.27137	2.49072e-210	6.93242e-206	0.283	0.031	Up		FNDC3B	0.277716	1.67385e-172	4.65883e-168	0.626	0.247	Up
								RCN2	0.271357	2.43243e-60	6.77017e-56	0.577	0.403	Up		SPINT2	0.277691	1.04301e-60	2.90301e-56	0.869	0.846	Up
								ASPH	0.271275	9.41815e-45	2.62135e-40	0.565	0.469	Up		FAM173A	0.277582	3.26108e-157	9.07656e-153	0.639	0.271	Up
								PTBP1	0.27063	3.61715e-130	1.00676e-125	0.574	0.304	Up		PSMD4	0.277366	9.64689e-124	2.68502e-119	0.696	0.346	Up
								TMEM208	0.270623	1.39266e-119	3.8762e-115	0.61	0.37	Up		SCARB2	0.276886	1.74672e-183	4.86164e-179	0.721	0.306	Up
								PROM2	0.270283	6.98572e-220	1.94434e-215	0.316	0.043	Up		PGP	0.276622	1.0894e-180	3.03213e-176	0.47	0.132	Up
								COX5B	0.270057	5.869e-129	1.63352e-124	0.9	0.816	Up		CALR	0.276324	3.03635e-57	8.45107e-53	0.846	0.681	Up
								APOA1BP	0.26995	2.48895e-121	6.92748e-117	0.573	0.326	Up		RSL1D1	0.27608	2.20526e-111	6.1379e-107	0.732	0.402	Up
								NT5C3A	0.26993	7.127e-169	1.98366e-164	0.454	0.17	Up		PGLS	0.275745	1.07125e-120	2.98161e-116	0.743	0.417	Up
								FAM120AOS	0.269088	2.86435e-150	7.97236e-146	0.428	0.167	Up		LSM10	0.27553	3.29351e-212	9.16683e-208	0.627	0.207	Up
								POLR2E	0.268977	2.35138e-102	6.5446e-98	0.635	0.421	Up		GDI2	0.275472	1.49292e-114	4.15523e-110	0.711	0.37	Up
								RPL36A	0.267406	1.33697e-77	3.7212e-73	0.854	0.744	Up		CREB5	0.274883	1.92473e-216	5.35709e-212	0.288	0.019	Up
								R3HDM4	0.26648	1.83245e-200	5.10025e-196	0.386	0.097	Up		LYPD1	0.274736	5.38867e-247	1.49983e-242	0.272	0.001	Up
								AVL9	0.2664	1.97725e-203	5.50327e-199	0.381	0.094	Up		PERP	0.274445	3.22321e-65	8.97115e-61	0.754	0.568	Up
								DCAF13	0.266248	1.59138e-181	4.42928e-177	0.363	0.095	Up		ARHGDIB	0.274259	1.66596e-102	4.63686e-98	0.694	0.382	Up
								ARID3A	0.266202	1.33639e-114	3.71958e-110	0.255	0.071	Up		SNX6	0.273769	7.72225e-187	2.14933e-182	0.602	0.205	Up
								SSR4	0.26613	2.54592e-56	7.08606e-52	0.876	0.8	Up		TMEM54	0.273764	8.23364e-145	2.29167e-140	0.665	0.309	Up
								COX6C	0.266064	9.57245e-101	2.6643e-96	0.909	0.844	Up		IRAK3	0.273149	3.31404e-229	9.22397e-225	0.345	0.04	Up
								MRPL17	0.2659	1.13572e-152	3.16106e-148	0.455	0.184	Up		EIF4G2	0.273145	1.80683e-55	5.02894e-51	0.849	0.72	Up
								MGAT4B	0.265485	7.89051e-198	2.19617e-193	0.423	0.124	Up		CHST15	0.272322	4.21423e-281	1.17295e-276	0.421	0.05	Up
								NDUFB5	0.265319	5.42651e-94	1.51036e-89	0.65	0.43	Up		MRPS16	0.272111	1.25396e-123	3.49015e-119	0.624	0.29	Up
								LRIF1	0.265096	1.89317e-204	5.26926e-200	0.348	0.07	Up		BANF1	0.271989	1.18487e-95	3.29784e-91	0.823	0.554	Up
								NABP2	0.264984	1.37495e-177	3.8269e-173	0.386	0.115	Up		C1GALT1	0.271979	5.94541e-151	1.65479e-146	0.547	0.208	Up
								TOMM20	0.264828	4.91252e-103	1.3673e-98	0.754	0.584	Up		TSPAN5	0.271483	0	0	0.415	0.028	Up
								LTBR	0.264592	3.91568e-171	1.08985e-166	0.523	0.224	Up		DNM3	0.271019	2.39078e-208	6.65427e-204	0.328	0.041	Up
								CFLAR	0.263978	8.54176e-108	2.37743e-103	0.703	0.474	Up		LURAP1L	0.270951	2.11158e-146	5.87716e-142	0.479	0.165	Up
								NDUFAB1	0.263713	1.13265e-105	3.1525e-101	0.729	0.533	Up		HSF1	0.270629	1.00523e-205	2.79787e-201	0.567	0.171	Up
								CCT8	0.262403	3.34225e-101	9.30247e-97	0.554	0.323	Up		RPS25	0.270457	8.54636e-105	2.37871e-100	0.992	0.97	Up
								STRAP	0.261922	4.74537e-95	1.32078e-90	0.545	0.321	Up		LASP1	0.270382	3.27908e-213	9.12667e-209	0.641	0.214	Up
								RPS12	0.261879	6.71367e-149	1.86862e-144	0.994	0.972	Up		ZNHIT1	0.270239	2.98671e-96	8.31292e-92	0.803	0.527	Up
								FIBP	0.261453	6.4553e-145	1.7967e-140	0.52	0.248	Up		DNAJC3	0.270143	3.10453e-100	8.64084e-96	0.626	0.329	Up
								CDK16	0.261381	2.81616e-145	7.83822e-141	0.411	0.156	Up		SNRPF	0.269826	1.15802e-29	3.22313e-25	0.739	0.536	Up
								HNRNPA1	0.261028	1.55567e-70	4.32991e-66	0.93	0.855	Up		ARL6IP1	0.269423	1.18605e-94	3.30113e-90	0.711	0.403	Up
								SLC7A5	0.259773	6.50507e-211	1.81056e-206	0.286	0.031	Up		PHF14	0.269184	3.13367e-117	8.72194e-113	0.64	0.307	Up
								PCBD1	0.259187	7.58351e-82	2.11072e-77	0.772	0.629	Up		MRPS10	0.268769	1.44702e-216	4.02749e-212	0.558	0.155	Up
								CDCP1	0.258995	5.29201e-173	1.47293e-168	0.348	0.09	Up		TOMM20	0.268565	5.26176e-72	1.46451e-67	0.808	0.584	Up
								SLC35B1	0.258921	4.03686e-133	1.12358e-128	0.504	0.244	Up		ACP1	0.268133	3.49667e-104	9.73228e-100	0.751	0.433	Up
								SF3B6	0.25874	6.79361e-71	1.89086e-66	0.756	0.613	Up		FBL	0.268058	3.63044e-101	1.01046e-96	0.685	0.363	Up
								RP11-14N7.2	0.258275	3.85847e-220	1.07393e-215	0.313	0.041	Up		RPL41	0.267979	4.37512e-48	1.21773e-43	0.997	0.988	Up
								LRRC8A	0.258065	1.15596e-167	3.21737e-163	0.409	0.136	Up		RHOV	0.267784	9.37101e-242	2.60823e-237	0.386	0.05	Up
								HIST3H2A	0.257983	1.65031e-175	4.59331e-171	0.317	0.066	Up		CANT1	0.26773	7.13118e-275	1.98482e-270	0.535	0.108	Up
								ARPC4	0.25793	4.49934e-116	1.2523e-111	0.582	0.328	Up		NONO	0.267696	9.83743e-146	2.73805e-141	0.702	0.325	Up
								TBCA	0.257634	5.31559e-123	1.47949e-118	0.856	0.735	Up		HNRNPA3	0.267351	1.55108e-67	4.31712e-63	0.819	0.57	Up
								TATDN1	0.257582	3.81453e-150	1.0617e-145	0.467	0.193	Up		P2RY6	0.267182	2.87296e-259	7.99632e-255	0.294	0.005	Up
								TIMM8B	0.25742	3.70753e-73	1.03192e-68	0.597	0.402	Up		SPATS2	0.266232	2.58558e-252	7.19644e-248	0.511	0.107	Up
								NUCKS1	0.256541	4.7255e-62	1.31525e-57	0.779	0.665	Up		SRP19	0.265849	2.61579e-162	7.28052e-158	0.651	0.267	Up
								IL13RA1	0.255862	1.15095e-84	3.20343e-80	0.429	0.228	Up		PSMD8	0.265698	1.90041e-73	5.28941e-69	0.755	0.479	Up
								CENPV	0.255658	1.58614e-195	4.41471e-191	0.309	0.053	Up		RPS9	0.265191	8.10041e-78	2.25459e-73	0.988	0.962	Up
								NT5C3B	0.255309	1.16686e-169	3.24772e-165	0.442	0.16	Up		CCT8	0.264889	6.7716e-116	1.88474e-111	0.667	0.323	Up
								DDA1	0.255216	5.10085e-163	1.41972e-158	0.477	0.188	Up		TOMM22	0.264565	1.49327e-134	4.1562e-130	0.715	0.355	Up
								CHCHD10	0.254884	2.92036e-95	8.12824e-91	0.701	0.508	Up		SLC35E3	0.264406	3.18678e-115	8.86976e-111	0.313	0.087	Up
								IFI16	0.25464	4.91934e-122	1.3692e-117	0.365	0.143	Up		LAD1	0.264335	7.30523e-159	2.03326e-154	0.493	0.161	Up
								BZW2	0.254351	4.5187e-104	1.25769e-99	0.422	0.198	Up		PPA1	0.264194	2.97329e-59	8.27556e-55	0.843	0.648	Up
								PSMB7	0.254046	2.81904e-95	7.84624e-91	0.661	0.45	Up		LYRM4	0.263698	1.35153e-168	3.76171e-164	0.561	0.195	Up
								LLPH	0.253719	9.72748e-124	2.70745e-119	0.382	0.151	Up		IGLC2	0.263146	1.92728e-174	5.36421e-170	0.315	0.052	Up
								CAPN1	0.253498	9.73797e-130	2.71037e-125	0.564	0.3	Up		H1F0	0.263037	4.29062e-87	1.19421e-82	0.657	0.365	Up
								CSNK2B	0.253464	1.86559e-49	5.19251e-45	0.55	0.394	Up		RNF181	0.262963	1.7719e-76	4.93173e-72	0.737	0.456	Up
								PFKP	0.253292	9.87224e-200	2.74774e-195	0.314	0.053	Up		PLOD1	0.262954	3.37804e-276	9.40211e-272	0.466	0.072	Up
								SORBS3	0.253264	4.04991e-172	1.12721e-167	0.398	0.124	Up		RAB32	0.262945	1.70944e-103	4.75789e-99	0.377	0.133	Up
								B4GALT5	0.253027	4.8654e-101	1.35419e-96	0.434	0.212	Up		SNRPD2	0.26273	3.49551e-43	9.72906e-39	0.871	0.696	Up
								EBNA1BP2	0.252798	1.02111e-122	2.84206e-118	0.533	0.273	Up		COX6B1	0.262472	2.27694e-65	6.33741e-61	0.909	0.808	Up
								CUEDC2	0.252734	3.90757e-137	1.08759e-132	0.491	0.224	Up		TFG	0.262381	2.7832e-159	7.74647e-155	0.695	0.307	Up
								GNA15	0.252651	1.27129e-178	3.53838e-174	0.362	0.095	Up		CLIC4	0.262212	3.20113e-181	8.9097e-177	0.513	0.156	Up
								NOP10	0.252596	7.25607e-56	2.01958e-51	0.743	0.603	Up		PLPP2	0.262171	2.40381e-201	6.69052e-197	0.674	0.229	Up
								DNAJC12	0.252296	9.14533e-208	2.54542e-203	0.302	0.039	Up		VAMP5	0.26217	9.85123e-158	2.74189e-153	0.496	0.158	Up
								NPM3	0.252169	8.67625e-152	2.41486e-147	0.324	0.09	Up		UBE2S	0.261917	2.4788e-68	6.89924e-64	0.418	0.194	Up
								ZDHHC18	0.252066	1.01659e-206	2.82949e-202	0.301	0.042	Up		ITGA2	0.261845	5.99649e-246	1.669e-241	0.411	0.06	Up
								POLD2	0.252021	8.29674e-110	2.30923e-105	0.515	0.275	Up		PAM	0.261708	5.6047e-196	1.55996e-191	0.582	0.191	Up
								STX10	0.251705	2.17127e-133	6.0433e-129	0.514	0.251	Up		NSA2	0.261643	1.26663e-94	3.52541e-90	0.754	0.447	Up
								TMEM165	0.25118	2.01919e-94	5.62e-90	0.645	0.419	Up		TOMM40	0.261582	3.93699e-176	1.09578e-171	0.539	0.175	Up
								TMEM64	0.251086	1.11131e-146	3.09311e-142	0.365	0.119	Up		SCGB3A1	0.261454	5.03631e-17	1.40176e-12	0.525	0.585	Up
								ZNF467	0.250953	2.28994e-212	6.37358e-208	0.277	0.025	Up		HILPDA	0.261416	2.98453e-133	8.30683e-129	0.268	0.049	Up
								NEU1	-0.250011	1.98018e-46	5.51143e-42	0.248	0.345	Down		RNF7	0.26091	6.52459e-103	1.81599e-98	0.755	0.456	Up
								GCC2	-0.250718	3.80163e-17	1.05811e-12	0.311	0.348	Down		MRPS30	0.260842	3.80993e-169	1.06042e-164	0.417	0.104	Up
								LGALS3	-0.252123	6.2779e-56	1.74733e-51	0.798	0.838	Down		CNP	0.260475	7.36636e-269	2.05028e-264	0.491	0.087	Up
								UQCR10	-0.25406	1.81415e-121	5.04932e-117	0.751	0.818	Down		MAPRE1	0.260385	3.76553e-188	1.04806e-183	0.594	0.197	Up
								INSR	-0.254656	3.23891e-51	9.01485e-47	0.15	0.258	Down		SELM	0.260342	1.25644e-51	3.49705e-47	0.767	0.594	Up
								COMT	-0.257513	2.61843e-61	7.28787e-57	0.544	0.63	Down		KDELR1	0.259645	3.45221e-124	9.60853e-120	0.752	0.423	Up
								NEAT1	-0.257719	3.8253e-43	1.06469e-38	0.891	0.927	Down		ARF1	0.259545	2.31179e-78	6.4344e-74	0.862	0.668	Up
								PPP2R5A	-0.259581	8.36378e-32	2.32789e-27	0.267	0.335	Down		FKBP2	0.258914	8.50921e-53	2.36837e-48	0.83	0.692	Up
								NAPA	-0.260123	2.16035e-62	6.01289e-58	0.225	0.342	Down		UBE2B	0.258444	1.33583e-92	3.718e-88	0.758	0.473	Up
								C5orf38	-0.260212	2.87628e-128	8.00555e-124	0.146	0.365	Down		HDAC1	0.257604	1.80953e-187	5.03646e-183	0.565	0.181	Up
								SHROOM3	-0.263101	3.36573e-27	9.36783e-23	0.265	0.325	Down		TMEM45B	0.257604	2.34478e-208	6.52622e-204	0.453	0.101	Up
								PTP4A1	-0.263193	1.10023e-51	3.06228e-47	0.546	0.604	Down		TOX3	0.257601	2.03888e-231	5.6748e-227	0.38	0.055	Up
								GAS6	-0.263303	7.21434e-32	2.00797e-27	0.416	0.254	Down		NARF	0.257524	8.43013e-211	2.34636e-206	0.614	0.191	Up
								RHOB	-0.263535	7.35385e-32	2.0468e-27	0.639	0.655	Down		YWHAG	0.257056	4.11538e-167	1.14543e-162	0.59	0.218	Up
								BCL6	-0.263855	4.51313e-50	1.25614e-45	0.158	0.259	Down		CCNJL	0.256593	1.37699e-246	3.83258e-242	0.422	0.066	Up
								COA3	-0.264069	9.28665e-46	2.58475e-41	0.452	0.527	Down		CYC1	0.256481	3.56287e-81	9.91652e-77	0.662	0.376	Up
								PID1	-0.264354	2.68662e-89	7.47766e-85	0.125	0.265	Down		SMPDL3B	0.256436	5.79419e-216	1.6127e-211	0.454	0.099	Up
								ANKRD12	-0.264484	2.70959e-28	7.54159e-24	0.434	0.483	Down		CSF1	0.256336	2.04945e-204	5.70424e-200	0.357	0.056	Up
								GNAQ	-0.26696	2.00626e-22	5.58402e-18	0.453	0.486	Down		ERGIC2	0.256235	3.77207e-182	1.04988e-177	0.661	0.255	Up
								ATP6V0E1	-0.267279	3.96437e-70	1.1034e-65	0.777	0.795	Down		SLC3A2	0.25591	2.43465e-116	6.77635e-112	0.618	0.283	Up
								ENOSF1	-0.267662	3.54223e-45	9.85908e-41	0.204	0.298	Down		MRPL51	0.255519	2.21153e-53	6.15536e-49	0.785	0.569	Up
								SLC38A2	-0.269208	1.32378e-17	3.68449e-13	0.424	0.444	Down		SPSB1	0.255499	1.31812e-265	3.66872e-261	0.456	0.073	Up
								TNRC6B	-0.269765	1.15128e-32	3.20436e-28	0.307	0.381	Down		MT1F	0.255478	3.14405e-201	8.75082e-197	0.51	0.135	Up
								LAPTM4A	-0.271666	2.07601e-72	5.77817e-68	0.655	0.733	Down		RPS4X	0.25516	2.22438e-59	6.19112e-55	0.984	0.945	Up
								COX14	-0.271926	2.44963e-55	6.81806e-51	0.605	0.649	Down		KNOP1	0.255146	5.62941e-221	1.56683e-216	0.462	0.098	Up
								CTSS	-0.272046	3.80127e-09	0.000105801	0.468	0.464	Down		RPL17	0.255022	1.70061e-28	4.7333e-24	0.712	0.495	Up
								CPEB4	-0.272164	8.5175e-95	2.37067e-90	0.111	0.256	Down		TRAPPC3	0.254892	1.91628e-151	5.33357e-147	0.687	0.313	Up
								HMGCS1	-0.272204	1.89984e-34	5.28782e-30	0.292	0.367	Down		ANXA5	0.254036	3.51235e-66	9.77592e-62	0.837	0.581	Up
								HES1	-0.27395	8.74858e-15	2.43499e-10	0.367	0.415	Down		MRPL33	0.253754	1.04414e-55	2.90616e-51	0.813	0.603	Up
								ARRDC3	-0.27624	3.19883e-41	8.90332e-37	0.256	0.346	Down		PLPP5	0.253624	1.57713e-151	4.38963e-147	0.625	0.252	Up
								CXCL3	-0.276986	3.96945e-24	1.10482e-19	0.263	0.332	Down		TARS	0.253527	2.48751e-216	6.92348e-212	0.466	0.104	Up
								2021-09-15	-0.279086	6.56417e-64	1.82701e-59	0.477	0.575	Down		YKT6	0.253383	4.34172e-250	1.20843e-245	0.495	0.101	Up
								BEX4	-0.279507	8.92231e-156	2.48335e-151	0.151	0.38	Down		CAPN8	0.25278	2.25996e-121	6.29015e-117	0.536	0.234	Up
								BCLAF1	-0.280124	3.46356e-39	9.64013e-35	0.385	0.452	Down		ECE1	0.252398	8.43415e-305	2.34748e-300	0.46	0.055	Up
								C14orf2	-0.280355	1.44067e-75	4.00981e-71	0.676	0.744	Down		COX7A2L	0.252134	1.20226e-72	3.34624e-68	0.821	0.594	Up
								ITGB6	-0.28125	1.03635e-30	2.88448e-26	0.353	0.412	Down		PDIA3	0.251999	1.74856e-49	4.86676e-45	0.799	0.592	Up
								CDS1	-0.28146	6.12491e-08	0.00170475	0.337	0.336	Down		RPL3	0.251812	1.11064e-74	3.09124e-70	0.984	0.961	Up
								CXADR	-0.282673	5.86473e-16	1.63233e-11	0.404	0.423	Down		HRAS	0.25166	9.71786e-227	2.70477e-222	0.541	0.137	Up
								SERTAD1	-0.282889	4.11069e-46	1.14413e-41	0.354	0.454	Down		DUSP6	0.251526	8.87881e-133	2.47124e-128	0.697	0.337	Up
								HNMT	-0.284463	1.1821e-65	3.29015e-61	0.204	0.331	Down		CRELD2	0.251403	1.29155e-159	3.59476e-155	0.596	0.23	Up
								FOXO3	-0.287113	1.96465e-49	5.46822e-45	0.198	0.301	Down		HDAC2	0.251169	1.78762e-103	4.97547e-99	0.507	0.225	Up
								PPP1R14C	-0.287716	8.86581e-121	2.46762e-116	0.106	0.275	Down		DCTN2	0.250844	8.23794e-186	2.29287e-181	0.633	0.233	Up
								BAIAP2	-0.290825	2.07387e-14	5.77221e-10	0.362	0.383	Down		DARS	0.250733	2.5681e-169	7.1478e-165	0.622	0.235	Up
								TMEM30A	-0.291351	5.36715e-35	1.49384e-30	0.328	0.396	Down		IGFBP4	0.250111	2.77872e-75	7.73401e-71	0.636	0.36	Up
								HLA-DMB	-0.292461	4.92103e-125	1.36967e-120	0.103	0.271	Down		SMIM4	-0.251015	7.75156e-13	2.15749e-08	0.31	0.323	Down
								LINC00998	-0.293918	2.31008e-57	6.42964e-53	0.362	0.454	Down		B2M	-0.251903	3.61813e-26	1.00703e-21	0.983	0.996	Down
								SMARCA5	-0.294669	5.79589e-42	1.61317e-37	0.308	0.385	Down		NDUFB1	-0.252101	3.14839e-28	8.7629e-24	0.723	0.651	Down
								MAGI3	-0.295134	1.45216e-57	4.04179e-53	0.159	0.27	Down		CCDC69	-0.253246	1.02904e-26	2.86413e-22	0.19	0.265	Down
								COX7A2	-0.295808	4.95304e-103	1.37858e-98	0.837	0.865	Down		RHOBTB2	-0.255073	2.27174e-09	6.32293e-05	0.264	0.279	Down
								NEDD8	-0.29619	5.96476e-75	1.66017e-70	0.617	0.707	Down		KCNJ15	-0.25651	1.03661e-18	2.88519e-14	0.316	0.368	Down
								MYLIP	-0.297843	5.43659e-73	1.51317e-68	0.214	0.359	Down		MALAT1	-0.257684	3.07798e-89	8.56694e-85	0.949	0.985	Down
								TOB1	-0.298125	3.45716e-36	9.62231e-32	0.422	0.481	Down		WWC3	-0.258378	1.88189e-08	0.000523787	0.278	0.281	Down
								PDE4D	-0.298781	1.05472e-82	2.93559e-78	0.195	0.336	Down		BCL6	-0.258822	2.30414e-07	0.00641311	0.249	0.259	Down
								MYO1B	-0.298984	4.23094e-14	1.1776e-09	0.32	0.343	Down		DDT	-0.259199	4.73455e-26	1.31777e-21	0.726	0.656	Down
								CTSC	-0.30103	5.05918e-38	1.40812e-33	0.305	0.381	Down		CLDN7	-0.263155	5.45463e-24	1.51819e-19	0.617	0.608	Down
								ACAT1	-0.301641	7.44227e-77	2.07141e-72	0.202	0.334	Down		DDX3X	-0.268214	7.05176e-08	0.00196271	0.625	0.519	Down
								TRA2B	-0.303325	7.30207e-84	2.03239e-79	0.471	0.599	Down		NUP58	-0.26893	1.07769e-07	0.00299954	0.298	0.291	Down
								TMEM160	-0.303331	2.82793e-20	7.87098e-16	0.39	0.422	Down		SSBP4	-0.272533	1.30002e-09	3.61834e-05	0.37	0.235	Down
								MACF1	-0.30345	1.8678e-44	5.19864e-40	0.317	0.403	Down		MAP1LC3A	-0.274804	9.04678e-21	2.51799e-16	0.283	0.344	Down
								GLTSCR2	-0.303796	7.45186e-78	2.07408e-73	0.758	0.773	Down		PPP1R15A	-0.274915	1.60827e-11	4.47629e-07	0.686	0.652	Down
								ECHDC1	-0.303807	3.7699e-61	1.04928e-56	0.269	0.381	Down		ITM2B	-0.274934	7.1797e-34	1.99833e-29	0.849	0.877	Down
								CD164	-0.304047	1.31701e-38	3.66562e-34	0.41	0.475	Down		UBTD1	-0.275436	3.2434e-10	9.02736e-06	0.306	0.307	Down
								PNISR	-0.304348	3.0789e-53	8.56952e-49	0.541	0.611	Down		ANKRD12	-0.277703	1.6485e-08	0.000458827	0.552	0.483	Down
								VAPA	-0.304368	3.2921e-78	9.16289e-74	0.733	0.764	Down		ASAH1	-0.277719	2.78619e-44	7.75481e-40	0.794	0.783	Down
								RBX1	-0.304803	5.26934e-82	1.46662e-77	0.582	0.678	Down		FOXA2	-0.279332	5.82246e-11	1.62056e-06	0.309	0.319	Down
								PSMA3-AS1	-0.305533	1.93341e-64	5.38126e-60	0.253	0.374	Down		DPP7	-0.281139	1.50872e-11	4.19922e-07	0.54	0.474	Down
								BEX2	-0.308212	8.51429e-149	2.36978e-144	0.118	0.316	Down		GSTA4	-0.281399	1.6161e-18	4.4981e-14	0.272	0.31	Down
								CD302	-0.308485	9.90088e-175	2.75571e-170	0.09	0.295	Down		PID1	-0.28628	1.71868e-51	4.78359e-47	0.14	0.265	Down
								TMED10	-0.308673	2.75841e-65	7.67749e-61	0.475	0.564	Down		HMGCS1	-0.288758	1.95195e-13	5.43285e-09	0.358	0.367	Down
								MTRNR2L8	-0.309814	8.4589e-35	2.35437e-30	0.245	0.326	Down		AMD1	-0.289713	1.44104e-08	0.000401084	0.551	0.466	Down
								ANXA5	-0.309977	2.13208e-58	5.93421e-54	0.504	0.581	Down		SON	-0.290707	1.90567e-18	5.30404e-14	0.766	0.683	Down
								TC2N	-0.311412	6.65198e-111	1.85144e-106	0.143	0.305	Down		SDR16C5	-0.295408	6.41737e-19	1.78615e-14	0.394	0.415	Down
								SGMS2	-0.31144	1.00976e-42	2.81046e-38	0.292	0.373	Down		PNKD	-0.296333	8.03653e-19	2.23681e-14	0.606	0.543	Down
								SEMA4A	-0.313277	1.04e-159	2.89464e-155	0.078	0.265	Down		PXMP4	-0.297438	6.64266e-31	1.84885e-26	0.232	0.305	Down
								SPTSSA	-0.314123	1.1801e-36	3.28458e-32	0.522	0.555	Down		C14orf1	-0.299229	8.80711e-15	2.45128e-10	0.558	0.494	Down
								SON	-0.314703	6.79889e-46	1.89233e-41	0.659	0.683	Down		CERS4	-0.299904	4.45842e-14	1.24091e-09	0.232	0.266	Down
								SERINC1	-0.315389	1.59205e-52	4.43115e-48	0.261	0.362	Down		GABARAPL1	-0.300845	8.59194e-09	0.000239139	0.287	0.291	Down
								BCAM	-0.315584	1.78232e-74	4.96072e-70	0.368	0.519	Down		NFKBIZ	-0.301459	1.22393e-12	3.40656e-08	0.624	0.581	Down
								SPAG9	-0.315829	1.53564e-46	4.27416e-42	0.308	0.393	Down		CD44	-0.304422	2.08709e-19	5.80899e-15	0.62	0.58	Down
								RPS29	-0.316597	1.93026e-150	5.37251e-146	0.969	0.948	Down		ETV5	-0.304609	1.57761e-12	4.39095e-08	0.273	0.289	Down
								EID1	-0.317272	1.0631e-65	2.95893e-61	0.609	0.663	Down		ECHDC1	-0.307416	1.27506e-13	3.54888e-09	0.392	0.381	Down
								WNK1	-0.318318	4.12271e-37	1.14747e-32	0.407	0.462	Down		SNX25	-0.309291	9.58924e-38	2.66897e-33	0.201	0.294	Down
								DDAH1	-0.318331	3.9069e-78	1.08741e-73	0.204	0.339	Down		SEMA4A	-0.310097	5.49391e-58	1.52912e-53	0.13	0.265	Down
								SNX30	-0.319119	3.75109e-116	1.04404e-111	0.136	0.302	Down		PPP2R5A	-0.311298	7.12451e-15	1.98296e-10	0.328	0.335	Down
								TMEM98	-0.319881	2.39512e-60	6.66633e-56	0.244	0.363	Down		ANK3	-0.312283	5.40354e-19	1.50397e-14	0.391	0.397	Down
								MIR22HG	-0.319929	8.64571e-80	2.40636e-75	0.137	0.268	Down		PPP1R14C	-0.313282	1.12472e-49	3.13043e-45	0.155	0.275	Down
								CCNL1	-0.320169	3.05754e-82	8.51004e-78	0.702	0.741	Down		INSR	-0.315356	1.8609e-12	5.17945e-08	0.226	0.258	Down
								SF3B5	-0.321274	7.53017e-82	2.09587e-77	0.549	0.631	Down		DSTN	-0.315672	2.51899e-76	7.01111e-72	0.912	0.921	Down
								LGALS3BP	-0.322277	3.09982e-88	8.62774e-84	0.503	0.652	Down		PDE4D	-0.316714	3.77802e-35	1.05154e-30	0.255	0.336	Down
								MAFF	-0.324662	1.72471e-19	4.80039e-15	0.289	0.327	Down		LMO3	-0.318763	1.37582e-22	3.82933e-18	0.447	0.454	Down
								MCL1	-0.325133	8.5668e-42	2.3844e-37	0.667	0.673	Down		TRA2B	-0.320028	1.22044e-27	3.39684e-23	0.658	0.599	Down
								FNIP2	-0.326415	5.02398e-57	1.39833e-52	0.341	0.433	Down		DCXR	-0.320238	1.20155e-16	3.34428e-12	0.614	0.543	Down
								RPL36AL	-0.326819	8.09869e-145	2.25411e-140	0.82	0.853	Down		SAT2	-0.320777	9.23932e-34	2.57158e-29	0.537	0.52	Down
								PSENEN	-0.326916	1.83247e-07	0.00510032	0.565	0.44	Down		HLA-DQA1	-0.3215	2.28013e-08	0.00063463	0.332	0.33	Down
								AHI1	-0.327432	7.31854e-71	2.03697e-66	0.199	0.329	Down		DMBT1	-0.321793	7.10258e-30	1.97686e-25	0.152	0.253	Down
								CERS4	-0.328072	3.42387e-121	9.52966e-117	0.1	0.266	Down		GLCCI1	-0.324024	9.34077e-12	2.59982e-07	0.256	0.279	Down
								RBM25	-0.32811	1.93568e-77	5.38758e-73	0.406	0.528	Down		BEX2	-0.325053	6.69383e-56	1.8631e-51	0.185	0.316	Down
								PPP1R10	-0.33247	4.78171e-63	1.33089e-58	0.248	0.368	Down		PTP4A1	-0.325362	7.0862e-26	1.9723e-21	0.666	0.604	Down
								VEGFA	-0.3326	4.66328e-26	1.29793e-21	0.454	0.302	Down		MT-ATP6	-0.327298	1.0045e-106	2.79582e-102	0.907	0.981	Down
								MPC1	-0.334086	4.64929e-65	1.29404e-60	0.257	0.373	Down		NKX2-1	-0.329198	1.92136e-11	5.34771e-07	0.702	0.618	Down
								UBL5	-0.337224	6.96033e-119	1.93727e-114	0.796	0.841	Down		NTN4	-0.330274	2.79767e-14	7.78677e-10	0.377	0.375	Down
								MLLT4	-0.337995	1.7108e-19	4.76166e-15	0.338	0.368	Down		RABGAP1L	-0.330803	1.0555e-28	2.93777e-24	0.302	0.355	Down
								MAST4	-0.339182	4.0894e-88	1.1382e-83	0.258	0.401	Down		ANAPC16	-0.331305	2.07813e-68	5.78407e-64	0.769	0.738	Down
								DUOXA1	-0.340323	5.29046e-249	1.47249e-244	0.046	0.275	Down		SGMS2	-0.33141	1.05955e-10	2.94905e-06	0.398	0.373	Down
								DUSP1	-0.341619	1.97049e-34	5.48447e-30	0.819	0.838	Down		DUSP1	-0.332322	2.73789e-36	7.62036e-32	0.767	0.838	Down
								DCXR	-0.342162	1.21456e-47	3.38048e-43	0.507	0.543	Down		HHIP	-0.332942	3.13923e-17	8.73741e-13	0.317	0.363	Down
								ANK3	-0.343364	4.55076e-93	1.26661e-88	0.25	0.397	Down		NFIX	-0.333476	7.55226e-64	2.10202e-59	0.231	0.377	Down
								P3H2	-0.345706	8.34171e-272	2.32175e-267	0.031	0.259	Down		EPAS1	-0.3347	2.44343e-19	6.80079e-15	0.43	0.422	Down
								PCYOX1	-0.346045	6.04341e-09	0.000168206	0.277	0.296	Down		ACP5	-0.335067	7.32821e-19	2.03966e-14	0.31	0.34	Down
								MSMO1	-0.346377	5.47924e-48	1.52504e-43	0.377	0.455	Down		IK	-0.335269	5.21161e-08	0.00145055	0.55	0.362	Down
								EVA1A	-0.347036	1.75404e-80	4.88203e-76	0.158	0.29	Down		DMKN	-0.337903	8.08681e-30	2.2508e-25	0.519	0.555	Down
								MYL12A	-0.347654	1.0463e-33	2.91215e-29	0.796	0.823	Down		TMPRSS2	-0.342272	1.0328e-33	2.87458e-29	0.307	0.375	Down
								PHIP	-0.34888	3.61601e-79	1.00644e-74	0.305	0.445	Down		SERP1	-0.342288	1.53956e-77	4.28507e-73	0.845	0.81	Down
								CREB3L1	-0.349104	3.00827e-256	8.37292e-252	0.046	0.276	Down		PHACTR2	-0.3438	5.90743e-16	1.64422e-11	0.318	0.342	Down
								CYB5R3	-0.349723	2.20582e-85	6.13945e-81	0.345	0.471	Down		SLC34A2	-0.344428	3.13369e-43	8.722e-39	0.685	0.761	Down
								TLE4	-0.352024	1.06601e-94	2.96703e-90	0.145	0.293	Down		RP11-259K15.2	-0.344833	2.31986e-95	6.45687e-91	0.072	0.252	Down
								SNX25	-0.353975	6.38605e-165	1.77743e-160	0.1	0.294	Down		AQP3	-0.345331	3.04816e-38	8.48395e-34	0.531	0.6	Down
								TSPYL1	-0.35574	1.17182e-110	3.26153e-106	0.2	0.367	Down		CTSS	-0.34616	2.74197e-07	0.00763172	0.525	0.464	Down
								HSD17B4	-0.356122	3.01732e-133	8.39812e-129	0.165	0.348	Down		PDLIM1	-0.347474	6.07126e-53	1.68981e-48	0.647	0.659	Down
								SLC25A4	-0.358021	9.29801e-74	2.58791e-69	0.362	0.468	Down		NECAB1	-0.348372	2.53187e-113	7.04696e-109	0.064	0.271	Down
								IRF2BP2	-0.358784	2.87512e-77	8.00233e-73	0.442	0.54	Down		MIR22HG	-0.348572	5.87657e-41	1.63563e-36	0.165	0.268	Down
								FOXA2	-0.358819	4.5432e-112	1.26451e-107	0.156	0.319	Down		PRKAR1A	-0.35001	3.2419e-45	9.02317e-41	0.709	0.655	Down
								DDT	-0.361539	5.17049e-144	1.4391e-139	0.478	0.656	Down		INSIG1	-0.352524	1.16724e-32	3.24879e-28	0.302	0.372	Down
								SCP2	-0.363128	2.52376e-123	7.02438e-119	0.497	0.631	Down		UBL3	-0.352954	8.25943e-08	0.00229885	0.381	0.349	Down
								MECOM	-0.365064	2.35694e-124	6.56008e-120	0.172	0.352	Down		P3H2	-0.353548	2.36785e-138	6.59043e-134	0.038	0.259	Down
								TGFBR2	-0.369551	2.7463e-63	7.64379e-59	0.282	0.393	Down		FGFR2	-0.356056	1.52833e-131	4.2538e-127	0.062	0.284	Down
								SAT2	-0.369693	4.63947e-100	1.2913e-95	0.384	0.52	Down		TSPAN4	-0.356179	1.78444e-07	0.00496663	0.4	0.365	Down
								HBEGF	-0.369799	4.7842e-93	1.33159e-88	0.117	0.258	Down		DAPK1	-0.357353	6.07041e-58	1.68958e-53	0.135	0.267	Down
								ATP5I	-0.369898	1.10721e-114	3.0817e-110	0.62	0.727	Down		TSC22D1	-0.361335	4.63944e-48	1.2913e-43	0.706	0.711	Down
								DDX24	-0.369953	1.25154e-105	3.48342e-101	0.292	0.447	Down		DUOXA1	-0.361594	2.61193e-125	7.26978e-121	0.063	0.275	Down
								CELF2	-0.37077	6.76583e-59	1.88313e-54	0.345	0.447	Down		CHP1	-0.3625	7.5126e-16	2.09098e-11	0.579	0.5	Down
								MYL12B	-0.370816	9.84171e-77	2.73924e-72	0.83	0.866	Down		DDX5	-0.364643	1.56763e-106	4.36319e-102	0.867	0.891	Down
								RP11-259K15.2	-0.372322	2.32424e-298	6.46906e-294	0.021	0.252	Down		ATP1A1	-0.365454	1.23246e-72	3.43031e-68	0.748	0.762	Down
								IFI27L2	-0.373131	4.27779e-118	1.19064e-113	0.183	0.358	Down		HLA-DMA	-0.36912	1.25697e-42	3.49852e-38	0.547	0.564	Down
								ATP11A	-0.373429	6.61581e-45	1.84138e-40	0.391	0.454	Down		TMEM243	-0.371411	1.04335e-32	2.90395e-28	0.549	0.543	Down
								NEDD9	-0.373603	4.33376e-29	1.20622e-24	0.284	0.347	Down		ID3	-0.371939	1.01856e-146	2.83496e-142	0.3	0.56	Down
								C14orf1	-0.374898	1.4849e-87	4.13294e-83	0.371	0.494	Down		N4BP2L2	-0.372046	1.25951e-15	3.50559e-11	0.683	0.606	Down
								SYNE2	-0.378124	9.40211e-67	2.61689e-62	0.241	0.373	Down		CD81	-0.373861	1.256e-46	3.49582e-42	0.698	0.68	Down
								PPP1R1B	-0.378545	0	0	0.002	0.253	Down		SLC25A36	-0.374552	2.96993e-32	8.26621e-28	0.365	0.408	Down
								ETV5	-0.382639	6.89739e-150	1.91975e-145	0.105	0.289	Down		FOXP1	-0.377022	1.95802e-28	5.44975e-24	0.568	0.526	Down
								IFITM3	-0.383377	3.14281e-106	8.74739e-102	0.708	0.811	Down		BEX4	-0.378786	5.606e-70	1.56032e-65	0.235	0.38	Down
								SARAF	-0.385459	2.51114e-40	6.98926e-36	0.663	0.685	Down		SQLE	-0.37932	8.05079e-42	2.24078e-37	0.319	0.413	Down
								FAM174A	-0.386016	1.55312e-22	4.32281e-18	0.271	0.317	Down		WDR54	-0.382127	3.714e-09	0.000103372	0.314	0.202	Down
								ETS2	-0.388869	1.0832e-95	3.01488e-91	0.249	0.395	Down		GSTP1	-0.382909	1.10051e-106	3.06306e-102	0.95	0.964	Down
								DSTN	-0.389931	1.69595e-156	4.72033e-152	0.899	0.921	Down		PTPN13	-0.38344	8.64864e-72	2.40717e-67	0.21	0.357	Down
								UTRN	-0.390547	7.29608e-94	2.03072e-89	0.189	0.346	Down		TACC1	-0.388539	5.38029e-24	1.4975e-19	0.323	0.357	Down
								MT-ATP6	-0.390676	7.68809e-162	2.13983e-157	0.926	0.981	Down		TMEM125	-0.391018	4.23067e-39	1.17752e-34	0.606	0.623	Down
								MBIP	-0.391953	4.72443e-77	1.31495e-72	0.395	0.498	Down		LYZ	-0.394308	2.2005e-31	6.12465e-27	0.28	0.368	Down
								MT-ND5	-0.393495	2.17462e-108	6.05262e-104	0.854	0.935	Down		RASGRF1	-0.399722	8.88505e-138	2.47297e-133	0.055	0.287	Down
								SERPING1	-0.394311	1.68226e-191	4.68224e-187	0.168	0.433	Down		FCER1G	-0.402561	1.72536e-10	4.80221e-06	0.339	0.332	Down
								NTN4	-0.396632	1.62321e-101	4.51788e-97	0.221	0.375	Down		MBNL1	-0.40514	6.24711e-33	1.73876e-28	0.528	0.502	Down
								VIM	-0.399267	1.34385e-103	3.74034e-99	0.428	0.627	Down		FBP1	-0.405949	3.07746e-33	8.5655e-29	0.501	0.511	Down
								GADD45G	-0.401092	5.01984e-42	1.39717e-37	0.217	0.305	Down		UTRN	-0.407425	1.7594e-28	4.89693e-24	0.288	0.346	Down
								ACP5	-0.402592	1.35451e-109	3.77002e-105	0.178	0.34	Down		DRAM1	-0.408344	4.8426e-21	1.34784e-16	0.531	0.487	Down
								UBB	-0.402627	6.35245e-192	1.76808e-187	0.904	0.934	Down		NFKBIA	-0.410881	1.86695e-38	5.19627e-34	0.763	0.745	Down
								EPAS1	-0.404747	4.71881e-107	1.31339e-102	0.268	0.422	Down		PNRC1	-0.415101	2.2707e-52	6.32005e-48	0.715	0.696	Down
								AMD1	-0.405371	1.05235e-93	2.929e-89	0.335	0.466	Down		NEDD9	-0.418808	4.21116e-15	1.17209e-10	0.328	0.347	Down
								HEXIM1	-0.406802	8.94193e-32	2.48881e-27	0.345	0.401	Down		ADGRF5	-0.419306	1.16242e-60	3.23537e-56	0.439	0.526	Down
								ALDH3B1	-0.408658	4.07888e-08	0.00113527	0.328	0.322	Down		VAPA	-0.419791	3.52369e-104	9.80749e-100	0.764	0.764	Down
								ETV1	-0.411152	0	0	0.028	0.279	Down		TACC2	-0.421191	1.35838e-58	3.78079e-54	0.221	0.342	Down
								FTL	-0.412914	6.65303e-83	1.85174e-78	0.991	0.995	Down		C1orf116	-0.423167	5.21919e-39	1.45266e-34	0.29	0.377	Down
								FN1	-0.414725	3.04942e-44	8.48744e-40	0.268	0.365	Down		CKB	-0.423805	5.33398e-30	1.48461e-25	0.498	0.546	Down
								DAD1	-0.415703	4.55538e-119	1.2679e-114	0.526	0.657	Down		TNS1	-0.42382	2.74046e-29	7.62751e-25	0.218	0.301	Down
								AKAP13	-0.418934	2.60259e-87	7.2438e-83	0.539	0.607	Down		CYSTM1	-0.425318	7.52603e-25	2.09472e-20	0.788	0.724	Down
								AGR3	-0.420726	1.08655e-45	3.0242e-41	0.785	0.797	Down		TOB1	-0.426496	7.69162e-35	2.14081e-30	0.472	0.481	Down
								CRIP1	-0.422822	1.86169e-14	5.18164e-10	0.322	0.338	Down		PLD3	-0.427457	9.33017e-46	2.59687e-41	0.624	0.597	Down
								PTPN13	-0.422897	1.95325e-255	5.43647e-251	0.097	0.357	Down		ALDH2	-0.429659	1.31313e-70	3.65483e-66	0.59	0.632	Down
								NR4A1	-0.42309	9.40728e-69	2.61833e-64	0.459	0.564	Down		IRX2	-0.429714	1.47408e-26	4.10282e-22	0.394	0.423	Down
								SLC44A4	-0.425174	8.66041e-10	2.41045e-05	0.272	0.29	Down		VEPH1	-0.430658	1.40791e-171	3.91865e-167	0.034	0.29	Down
								NUDT14	-0.426172	2.33985e-142	6.5125e-138	0.25	0.445	Down		MSMO1	-0.431182	8.12867e-38	2.26245e-33	0.417	0.455	Down
								TACC1	-0.427686	2.03478e-140	5.66339e-136	0.166	0.357	Down		GNAQ	-0.432639	3.7651e-32	1.04794e-27	0.493	0.486	Down
								LRRFIP1	-0.429939	1.61061e-104	4.4828e-100	0.59	0.677	Down		EFNA1	-0.432647	1.55696e-10	4.33348e-06	0.567	0.512	Down
								NFIX	-0.430264	6.57883e-263	1.83109e-258	0.108	0.377	Down		MT-ND5	-0.434037	4.2136e-133	1.17277e-128	0.835	0.935	Down
								CD9	-0.4315	1.53792e-149	4.28051e-145	0.8	0.898	Down		DDX17	-0.435483	1.96156e-60	5.45961e-56	0.691	0.67	Down
								NKX2-1	-0.431944	2.05623e-80	5.72311e-76	0.528	0.618	Down		CXCL17	-0.435854	6.41491e-70	1.78546e-65	0.67	0.714	Down
								SCD	-0.434716	1.9084e-54	5.31165e-50	0.411	0.487	Down		SERPING1	-0.437234	3.80387e-55	1.05873e-50	0.329	0.433	Down
								INTS6	-0.434823	4.48966e-42	1.24961e-37	0.303	0.377	Down		SOD3	-0.440638	1.04431e-39	2.90664e-35	0.267	0.355	Down
								HLA-DQA1	-0.437392	8.72875e-93	2.42947e-88	0.183	0.33	Down		ZNF385B	-0.441937	6.9471e-187	1.93359e-182	0.026	0.294	Down
								FASN	-0.437922	5.2929e-65	1.47317e-60	0.37	0.455	Down		CEBPA	-0.44249	5.57984e-122	1.55304e-117	0.122	0.345	Down
								NGFRAP1	-0.438015	2.07226e-255	5.76771e-251	0.32	0.681	Down		CH17-340M24.3	-0.44545	1.44467e-17	4.02095e-13	0.285	0.314	Down
								EZR	-0.446341	5.12987e-66	1.4278e-61	0.714	0.738	Down		VAMP2	-0.44582	4.88658e-76	1.36008e-71	0.49	0.558	Down
								SPTBN1	-0.448491	2.70635e-55	7.5326e-51	0.433	0.507	Down		TGFBR2	-0.446028	1.69477e-37	4.71706e-33	0.339	0.393	Down
								FOXP1	-0.44929	5.9078e-125	1.64432e-120	0.37	0.526	Down		CD36	-0.446275	4.76263e-201	1.32558e-196	0.015	0.292	Down
								ZNF385B	-0.449891	0	0	0.002	0.294	Down		TIMP3	-0.449783	2.13326e-27	5.93749e-23	0.259	0.128	Down
								MGST3	-0.45168	1.01168e-135	2.81582e-131	0.568	0.689	Down		FLRT3	-0.451862	3.72696e-98	1.03732e-93	0.111	0.305	Down
								CD36	-0.452034	0	0	0.001	0.292	Down		CD55	-0.452885	1.12295e-60	3.1255e-56	0.605	0.691	Down
								TMEM243	-0.452785	3.06151e-108	8.5211e-104	0.415	0.543	Down		GADD45G	-0.454624	1.4441e-24	4.01937e-20	0.243	0.305	Down
								STAT3	-0.453799	8.97946e-90	2.49925e-85	0.442	0.549	Down		SERTAD1	-0.455599	8.16406e-11	2.2723e-06	0.527	0.454	Down
								TMBIM6	-0.454069	2.33865e-202	6.50917e-198	0.789	0.874	Down		CEBPD	-0.456017	6.32999e-59	1.76183e-54	0.678	0.689	Down
								FLRT3	-0.455884	1.56341e-204	4.35144e-200	0.085	0.305	Down		LRRC36	-0.460375	3.77204e-196	1.04987e-191	0.026	0.307	Down
								ZFP36L1	-0.455959	1.0222e-88	2.84509e-84	0.687	0.763	Down		PLLP	-0.461786	1.64934e-56	4.5906e-52	0.137	0.267	Down
								CAV2	-0.456656	1.63814e-48	4.55944e-44	0.529	0.315	Down		VSIG2	-0.461809	2.57723e-32	7.17321e-28	0.405	0.447	Down
								IK	-0.456759	1.17368e-21	3.26669e-17	0.325	0.362	Down		APOC1	-0.462754	3.78928e-79	1.05467e-74	0.498	0.617	Down
								RASGRF1	-0.459327	0	0	0.005	0.287	Down		SYNE2	-0.46535	4.41247e-15	1.22812e-10	0.382	0.373	Down
								HHIP-AS1	-0.459454	0	0	0.005	0.3	Down		EZR	-0.46549	4.2057e-41	1.17057e-36	0.787	0.738	Down
								DDX17	-0.461678	4.92539e-162	1.37088e-157	0.502	0.67	Down		IRX3	-0.471082	8.60346e-61	2.3946e-56	0.47	0.546	Down
								NFKBIZ	-0.463233	2.89713e-102	8.06359e-98	0.446	0.581	Down		FILIP1	-0.472694	1.68107e-90	4.67891e-86	0.136	0.318	Down
								SRGN	-0.465784	9.70873e-155	2.70223e-150	0.08	0.263	Down		IDI1	-0.475657	2.04438e-83	5.69011e-79	0.353	0.488	Down
								PPP1R15A	-0.468163	8.99509e-80	2.5036e-75	0.58	0.652	Down		LPCAT1	-0.477505	6.41133e-21	1.78447e-16	0.664	0.573	Down
								MT-ND4L	-0.469891	1.00888e-119	2.80801e-115	0.442	0.577	Down		PMM1	-0.482099	4.30008e-75	1.19684e-70	0.356	0.46	Down
								AKAP9	-0.469935	8.99059e-43	2.50235e-38	0.579	0.603	Down		PSENEN	-0.48214	1.69345e-08	0.000471337	0.668	0.44	Down
								FAM177A1	-0.47426	8.64272e-128	2.40553e-123	0.479	0.599	Down		INTS6	-0.482448	1.85735e-17	5.16957e-13	0.38	0.377	Down
								FILIP1	-0.475438	1.71223e-247	4.76566e-243	0.071	0.318	Down		KLF6	-0.482946	1.30589e-65	3.63467e-61	0.751	0.806	Down
								IRX2	-0.478643	2.49569e-295	6.94624e-291	0.104	0.423	Down		TXNIP	-0.482956	3.35426e-58	9.33592e-54	0.462	0.548	Down
								LRRC36	-0.478753	0	0	0.002	0.307	Down		HEXIM1	-0.483118	2.76734e-16	7.70233e-12	0.419	0.401	Down
								MAFB	-0.479888	1.8229e-303	5.07367e-299	0.025	0.265	Down		ARFGEF3	-0.484618	1.05078e-81	2.92465e-77	0.303	0.437	Down
								CKB	-0.480522	4.85672e-73	1.35177e-68	0.439	0.546	Down		SEPP1	-0.493186	1.25354e-85	3.48898e-81	0.627	0.726	Down
								AQP3	-0.483618	2.46744e-102	6.86764e-98	0.472	0.6	Down		SFTA3	-0.495742	3.67143e-81	1.02187e-76	0.724	0.722	Down
								NNMT	-0.484153	7.96172e-87	2.21598e-82	0.184	0.334	Down		STEAP4	-0.501916	9.2151e-75	2.56484e-70	0.291	0.441	Down
								IDI1	-0.485435	1.91773e-200	5.33761e-196	0.239	0.488	Down		SRSF5	-0.510967	1.62164e-130	4.51351e-126	0.741	0.744	Down
								ANXA3	-0.485662	2.53017e-11	7.04224e-07	0.334	0.23	Down		TUBA1A	-0.511764	5.32975e-33	1.48343e-28	0.411	0.476	Down
								NINJ2	-0.487249	5.15277e-289	1.43417e-284	0.045	0.294	Down		HSPA1B	-0.512701	2.361e-24	6.57138e-20	0.344	0.381	Down
								CH17-340M24.3	-0.488444	3.78713e-107	1.05407e-102	0.156	0.314	Down		EFEMP1	-0.517744	1.05063e-48	2.92421e-44	0.277	0.386	Down
								ADRB2	-0.490862	1.0465e-148	2.91272e-144	0.131	0.323	Down		CCNL1	-0.517942	6.37139e-105	1.77335e-100	0.726	0.741	Down
								ID4	-0.490891	7.83409e-292	2.18046e-287	0.098	0.411	Down		TYROBP	-0.519307	8.85129e-20	2.46358e-15	0.389	0.399	Down
								HSPA1B	-0.495935	6.00771e-56	1.67213e-51	0.278	0.381	Down		MID1IP1	-0.519536	3.04487e-54	8.47477e-50	0.486	0.531	Down
								SAT1	-0.498912	5.46298e-275	1.52051e-270	0.922	0.959	Down		NGFRAP1	-0.520182	4.34937e-132	1.21056e-127	0.49	0.681	Down
								CEBPA	-0.500009	0	0	0.033	0.345	Down		CELF2	-0.521451	1.20981e-73	3.36728e-69	0.325	0.447	Down
								SECISBP2L	-0.500219	1.18848e-206	3.3079e-202	0.211	0.456	Down		HLA-DRB1	-0.52327	4.34537e-90	1.20945e-85	0.794	0.794	Down
								IFT27	-0.500393	1.20352e-34	3.34976e-30	0.2	0.272	Down		FASN	-0.526714	4.68764e-45	1.30471e-40	0.421	0.455	Down
								ATPIF1	-0.501269	1.51773e-90	4.2243e-86	0.726	0.772	Down		CYR61	-0.533512	5.98376e-40	1.66546e-35	0.552	0.608	Down
								NFIA	-0.501895	3.53802e-287	9.84736e-283	0.102	0.381	Down		JUND	-0.535218	4.03531e-87	1.12315e-82	0.694	0.716	Down
								TMEM125	-0.503277	2.27714e-120	6.33795e-116	0.521	0.623	Down		C4BPA	-0.535895	1.39764e-69	3.89006e-65	0.383	0.511	Down
								PRKAR1A	-0.51317	1.01366e-184	2.82133e-180	0.505	0.655	Down		UBB	-0.536632	1.75299e-191	4.8791e-187	0.917	0.934	Down
								SDR16C5	-0.517664	1.11033e-270	3.09039e-266	0.132	0.415	Down		MFSD2A	-0.536933	1.14526e-62	3.18759e-58	0.281	0.399	Down
								SCPEP1	-0.521223	2.02499e-176	5.63616e-172	0.189	0.409	Down		ADRB2	-0.541637	5.93802e-119	1.65273e-114	0.107	0.323	Down
								DUSP6	-0.523433	3.18578e-69	8.86698e-65	0.216	0.337	Down		ATPIF1	-0.542623	2.51898e-78	7.01107e-74	0.801	0.772	Down
								ODF2L	-0.523493	3.53006e-35	9.8252e-31	0.303	0.361	Down		BTG2	-0.544091	1.18191e-63	3.28961e-59	0.447	0.525	Down
								NRGN	-0.524103	0	0	0.03	0.315	Down		CYBRD1	-0.544159	2.41812e-67	6.73034e-63	0.29	0.415	Down
								PNRC1	-0.529116	4.11736e-152	1.14599e-147	0.575	0.696	Down		MUC1	-0.545032	4.00305e-117	1.11417e-112	0.731	0.782	Down
								TSPAN1	-0.536202	8.26918e-47	2.30156e-42	0.506	0.278	Down		SCD	-0.546443	1.75891e-54	4.89558e-50	0.409	0.487	Down
								PLD3	-0.538144	3.03568e-185	8.44922e-181	0.389	0.597	Down		TSPAN1	-0.55298	8.08725e-45	2.25093e-40	0.548	0.278	Down
								ID1	-0.53856	5.04832e-221	1.4051e-216	0.501	0.741	Down		NAPSA	-0.557245	9.84316e-20	2.73965e-15	0.791	0.628	Down
								ARFGEF3	-0.539371	1.15348e-282	3.21047e-278	0.148	0.437	Down		CD52	-0.557682	1.09805e-49	3.05619e-45	0.307	0.402	Down
								HLA-DMA	-0.542532	9.34623e-193	2.60134e-188	0.355	0.564	Down		ABHD2	-0.561452	7.74523e-74	2.15573e-69	0.363	0.46	Down
								ALDH2	-0.547034	5.99397e-199	1.6683e-194	0.44	0.632	Down		SULT1A1	-0.561689	3.69741e-82	1.0291e-77	0.229	0.383	Down
								WSB1	-0.54854	1.78912e-230	4.97966e-226	0.703	0.814	Down		CRTAC1	-0.566913	1.88706e-279	5.25224e-275	0.002	0.356	Down
								LGMN	-0.549049	0	0	0.127	0.425	Down		C11orf96	-0.570213	4.9264e-75	1.37116e-70	0.258	0.423	Down
								NDUFB1	-0.550859	1.70237e-216	4.7382e-212	0.459	0.651	Down		CSF3R	-0.570685	2.52182e-248	7.01897e-244	0.017	0.346	Down
								MID1IP1	-0.551109	2.87936e-122	8.01412e-118	0.393	0.531	Down		NPC2	-0.570783	4.60611e-43	1.28202e-38	0.894	0.82	Down
								CADM1	-0.551907	3.55396e-96	9.89175e-92	0.305	0.447	Down		BTG1	-0.571968	1.23331e-127	3.43268e-123	0.774	0.773	Down
								CSF3R	-0.554882	0	0	0.019	0.346	Down		ALPL	-0.572408	1.10558e-110	3.07717e-106	0.201	0.402	Down
								TNNC1	-0.559302	2.61835e-14	7.28767e-10	0.372	0.254	Down		IFT57	-0.577973	8.61107e-26	2.39672e-21	0.584	0.551	Down
								SOCS3	-0.560171	1.48138e-50	4.12313e-46	0.497	0.549	Down		SYNE1	-0.578301	1.06139e-100	2.95416e-96	0.296	0.462	Down
								CYBRD1	-0.560481	2.24836e-259	6.25786e-255	0.128	0.415	Down		PRDX5	-0.584189	3.03667e-88	8.45196e-84	0.919	0.922	Down
								DUOX1	-0.560591	0	0	0.063	0.41	Down		DHCR24	-0.596196	3.33834e-141	9.2916e-137	0.652	0.747	Down
								CRTAC1	-0.567946	0	0	0	0.356	Down		DUOX1	-0.597373	1.12186e-260	3.12248e-256	0.055	0.41	Down
								SMDT1	-0.569143	2.6683e-243	7.42668e-239	0.538	0.706	Down		CALM1	-0.606944	9.31337e-52	2.59219e-47	0.843	0.813	Down
								SOD3	-0.571272	1.37007e-268	3.81333e-264	0.093	0.355	Down		SECISBP2L	-0.607368	3.59406e-131	1.00033e-126	0.26	0.456	Down
								CALM1	-0.571327	6.84876e-61	1.90622e-56	0.795	0.813	Down		TUBB4B	-0.610751	1.09604e-29	3.05061e-25	0.728	0.668	Down
								FCER1G	-0.573833	2.62655e-264	7.31048e-260	0.076	0.332	Down		FXYD3	-0.616873	6.52297e-70	1.81554e-65	0.715	0.838	Down
								PRDX5	-0.576909	4.17897e-109	1.16313e-104	0.912	0.922	Down		C1QB	-0.61753	2.0427e-55	5.68546e-51	0.319	0.413	Down
								SULT1A1	-0.579273	6.59947e-215	1.83683e-210	0.143	0.383	Down		AKAP9	-0.620548	3.74054e-48	1.0411e-43	0.632	0.603	Down
								HSP90AA1	-0.583655	4.6192e-18	1.28566e-13	0.881	0.877	Down		CA2	-0.623111	8.41881e-208	2.34321e-203	0.055	0.364	Down
								PMM1	-0.586604	0	0	0.152	0.46	Down		LDLR	-0.62411	4.13011e-99	1.14953e-94	0.448	0.555	Down
								KCNJ15	-0.598346	0	0	0.001	0.368	Down		LIMCH1	-0.626551	7.00218e-69	1.94892e-64	0.478	0.541	Down
								DMKN	-0.604736	0	0	0.19	0.555	Down		AKAP13	-0.631565	7.74375e-98	2.15532e-93	0.584	0.607	Down
								CIRBP	-0.609591	0	0	0.773	0.881	Down		EPHX1	-0.633005	1.41731e-130	3.94479e-126	0.517	0.637	Down
								LPCAT1	-0.613074	2.82085e-81	7.85128e-77	0.519	0.573	Down		PLAC8	-0.633755	9.52327e-38	2.65061e-33	0.162	0.267	Down
								LMO7	-0.613682	8.72809e-27	2.42929e-22	0.663	0.679	Down		HMGN3	-0.635531	8.59397e-152	2.39196e-147	0.757	0.81	Down
								TMEM59	-0.616396	1.53154e-227	4.26273e-223	0.642	0.809	Down		DBI	-0.642801	1.60005e-79	4.45342e-75	0.869	0.789	Down
								TSTD1	-0.618794	3.85886e-270	1.07404e-265	0.679	0.805	Down		ALDH1A1	-0.64567	3.16031e-123	8.79609e-119	0.192	0.425	Down
								ATP1A1	-0.619426	1.54292e-305	4.29441e-301	0.551	0.762	Down		PEBP1	-0.651908	8.41106e-247	2.34105e-242	0.776	0.825	Down
								ASAH1	-0.623234	1.51731e-274	4.22314e-270	0.642	0.783	Down		AC008268.1	-0.658734	3.9778e-200	1.10714e-195	0.026	0.315	Down
								MLPH	-0.624222	1.04353e-240	2.90445e-236	0.29	0.536	Down		C3	-0.661939	4.52928e-130	1.26063e-125	0.328	0.546	Down
								PLAC8	-0.62634	1.01173e-20	2.81595e-16	0.225	0.267	Down		CTGF	-0.668472	8.10776e-121	2.25663e-116	0.082	0.307	Down
								HOPX	-0.629166	6.71545e-116	1.86911e-111	0.788	0.774	Down		CACNA2D2	-0.673359	1.51746e-252	4.22355e-248	0.053	0.403	Down
								ALCAM	-0.629279	5.5713e-127	1.55066e-122	0.309	0.482	Down		FOSB	-0.674317	7.28865e-112	2.02865e-107	0.698	0.782	Down
								CD74	-0.632855	0	0	0.808	0.917	Down		ALDH3B1	-0.67491	7.17117e-104	1.99595e-99	0.128	0.322	Down
								CD81	-0.643486	5.0364e-271	1.40178e-266	0.456	0.68	Down		CADM1	-0.676282	8.83903e-101	2.46017e-96	0.277	0.447	Down
								KLF6	-0.643678	1.40608e-170	3.91355e-166	0.719	0.806	Down		MORN2	-0.676888	1.21021e-10	3.36837e-06	0.532	0.331	Down
								STEAP4	-0.651025	0	0	0.118	0.441	Down		FABP4	-0.680028	1.20891e-242	3.36477e-238	0.013	0.336	Down
								SOD2	-0.655587	1.89346e-253	5.27008e-249	0.366	0.624	Down		TSTD1	-0.681881	3.14577e-214	8.75561e-210	0.741	0.805	Down
								FOSB	-0.657114	3.57389e-170	9.94721e-166	0.699	0.782	Down		DNAJB1	-0.685877	1.91854e-85	5.33986e-81	0.625	0.668	Down
								TUBB4B	-0.660196	1.18685e-59	3.30335e-55	0.632	0.668	Down		CPM	-0.698401	6.04713e-203	1.6831e-198	0.264	0.591	Down
								LYZ	-0.661404	0	0	0.077	0.368	Down		CITED2	-0.703831	5.28744e-97	1.47165e-92	0.549	0.634	Down
								APOC1	-0.663922	0	0	0.188	0.617	Down		RRAD	-0.708755	1.45689e-96	4.05496e-92	0.162	0.352	Down
								TSPAN13	-0.671785	8.91801e-107	2.48215e-102	0.428	0.616	Down		FGGY	-0.713573	7.64189e-196	2.12697e-191	0.225	0.5	Down
								MFSD2A	-0.673401	1.93685e-304	5.39082e-300	0.113	0.399	Down		GAS6	-0.722025	7.0771e-64	1.96977e-59	0.113	0.254	Down
								IFITM2	-0.673432	7.24303e-231	2.01595e-226	0.349	0.589	Down		CAT	-0.725907	8.68374e-174	2.41695e-169	0.383	0.58	Down
								LIMCH1	-0.674026	2.30536e-175	6.41651e-171	0.337	0.541	Down		SFTA2	-0.728368	1.77209e-140	4.93227e-136	0.779	0.761	Down
								C2	-0.677005	0	0	0.084	0.443	Down		MT-ND3	-0.729042	0	0	0.875	0.974	Down
								CD55	-0.678829	5.64818e-93	1.57206e-88	0.609	0.691	Down		ZFP36	-0.733517	4.67322e-163	1.3007e-158	0.697	0.803	Down
								CA2	-0.682783	0	0	0.015	0.364	Down		MRPS31	-0.735209	6.89132e-12	1.91806e-07	0.23	0.254	Down
								ADGRF5	-0.682852	0	0	0.191	0.526	Down		HLA-DRA	-0.735375	2.3854e-249	6.63928e-245	0.844	0.878	Down
								CYR61	-0.687898	8.85287e-137	2.46402e-132	0.428	0.608	Down		NR4A1	-0.735677	5.58208e-121	1.55366e-116	0.417	0.564	Down
								DRAM1	-0.689633	1.74797e-238	4.86514e-234	0.247	0.487	Down		EGR1	-0.742073	3.2399e-128	9.01761e-124	0.669	0.767	Down
								SRSF5	-0.692725	0	0	0.507	0.744	Down		C2	-0.749682	0	0	0.021	0.443	Down
								AREG	-0.694934	4.40682e-60	1.22655e-55	0.364	0.458	Down		GPRC5A	-0.754894	2.00961e-40	5.59336e-36	0.624	0.664	Down
								NEDD4L	-0.696309	9.34436e-196	2.60082e-191	0.418	0.605	Down		CIRBP	-0.760235	0	0	0.803	0.881	Down
								HSD17B6	-0.696894	7.8691e-285	2.19021e-280	0.127	0.41	Down		C1QA	-0.764731	7.86217e-96	2.18828e-91	0.33	0.47	Down
								SYNE1	-0.697238	0	0	0.137	0.462	Down		C16orf89	-0.774886	1.3664e-152	3.80309e-148	0.484	0.639	Down
								FABP4	-0.701847	0	0	0.003	0.336	Down		HLA-DPA1	-0.775686	7.87418e-153	2.19162e-148	0.642	0.696	Down
								ID3	-0.702144	8.98027e-231	2.49948e-226	0.279	0.56	Down		NUPR1	-0.781524	6.11375e-244	1.70164e-239	0.591	0.792	Down
								DDX5	-0.703266	0	0	0.77	0.891	Down		LRRK2	-0.799715	1.87312e-124	5.21346e-120	0.281	0.481	Down
								LDLR	-0.706369	5.02193e-255	1.39775e-250	0.31	0.555	Down		CES1	-0.801578	7.4706e-218	2.07929e-213	0.023	0.324	Down
								CYSTM1	-0.706715	9.76524e-180	2.71796e-175	0.598	0.724	Down		METTL7A	-0.802529	1.70366e-246	4.74178e-242	0.083	0.427	Down
								MRPS31	-0.708015	4.99645e-44	1.39066e-39	0.168	0.254	Down		HSD17B6	-0.80376	1.32527e-278	3.68863e-274	0.041	0.41	Down
								AC008268.1	-0.712425	0	0	0	0.315	Down		LMO7	-0.809017	2.19087e-55	6.09785e-51	0.641	0.679	Down
								METTL7A	-0.71328	0	0	0.106	0.427	Down		RGS16	-0.822798	2.21821e-215	6.17394e-211	0.11	0.44	Down
								CACNA2D2	-0.720958	0	0	0.001	0.403	Down		FOS	-0.837875	1.72313e-201	4.796e-197	0.795	0.864	Down
								TXNIP	-0.721458	9.7871e-285	2.72404e-280	0.246	0.548	Down		SUSD2	-0.838513	4.83482e-227	1.34567e-222	0.122	0.46	Down
								CPM	-0.723659	1.05051e-288	2.9239e-284	0.285	0.591	Down		ID1	-0.844934	3.83783e-169	1.06818e-164	0.623	0.741	Down
								SEPP1	-0.723982	0	0	0.318	0.726	Down		S100A4	-0.847009	1.30638e-112	3.63604e-108	0.629	0.704	Down
								IRX3	-0.729931	9.43836e-292	2.62698e-287	0.271	0.546	Down		ODF3B	-0.866634	1.46718e-24	4.0836e-20	0.417	0.417	Down
								TSC22D1	-0.73193	2.39153e-255	6.65635e-251	0.56	0.711	Down		JUN	-0.881799	4.34196e-200	1.2085e-195	0.783	0.894	Down
								ALPL	-0.735055	0	0	0.009	0.402	Down		ABCA3	-0.893929	9.03542e-115	2.51483e-110	0.364	0.504	Down
								ID2	-0.739794	6.04052e-280	1.68126e-275	0.349	0.645	Down		HLA-DPB1	-0.894029	1.15439e-185	3.21301e-181	0.649	0.715	Down
								CD52	-0.743638	0	0	0.082	0.402	Down		SLC39A8	-0.894388	2.59349e-98	7.21847e-94	0.507	0.581	Down
								DMBT1	-0.75515	8.58571e-280	2.38966e-275	0.027	0.253	Down		JUNB	-0.894808	5.08895e-216	1.41641e-211	0.81	0.85	Down
								CETN2	-0.755853	4.84772e-09	0.000134927	0.404	0.401	Down		HOPX	-0.896845	7.22997e-234	2.01232e-229	0.561	0.774	Down
								CD59	-0.757312	0	0	0.582	0.83	Down		IER2	-0.904145	4.38929e-223	1.22167e-218	0.771	0.83	Down
								HMGN3	-0.759944	3.99141e-301	1.11093e-296	0.625	0.81	Down		GKN2	-0.911957	0	0	0.001	0.4	Down
								TYROBP	-0.764334	0	0	0.095	0.399	Down		NEDD4L	-0.921583	1.48675e-227	4.13806e-223	0.362	0.605	Down
								SERPINA1	-0.768549	1.22277e-292	3.40335e-288	0.376	0.66	Down		DLC1	-0.922563	7.18721e-286	2.00042e-281	0.14	0.515	Down
								FGGY	-0.770003	0	0	0.103	0.5	Down		RGCC	-0.92947	7.11007e-96	1.97895e-91	0.224	0.399	Down
								SEPW1	-0.778756	0	0	0.693	0.841	Down		CD9	-0.963836	0	0	0.703	0.898	Down
								MORN2	-0.78049	1.47259e-14	4.09866e-10	0.317	0.331	Down		AGR3	-0.96807	3.33826e-214	9.29138e-210	0.565	0.797	Down
								CES1	-0.782205	0	0	0.035	0.324	Down		MYL9	-0.968831	1.14056e-18	3.17453e-14	0.323	0.37	Down
								HHIP	-0.811339	0	0	0.001	0.363	Down		SFTA1P	-0.976692	2.67347e-195	7.44107e-191	0.316	0.574	Down
								NFKBIA	-0.812174	1.5489e-195	4.31105e-191	0.648	0.745	Down		PLA2G1B	-0.98241	0	0	0.005	0.426	Down
								HLA-DQB1	-0.814761	0	0	0.202	0.559	Down		ID2	-0.99001	4.57188e-236	1.27249e-231	0.355	0.645	Down
								C1QB	-0.818644	0	0	0.079	0.413	Down		TNNC1	-1.03194	4.71388e-82	1.31201e-77	0.091	0.254	Down
								BTG2	-0.826878	0	0	0.156	0.525	Down		ADIRF	-1.03496	6.78539e-113	1.88858e-108	0.596	0.739	Down
								CD44	-0.838732	0	0	0.095	0.58	Down		CLIC3	-1.0547	3.80898e-166	1.06015e-161	0.232	0.5	Down
								DHCR24	-0.853718	0	0	0.491	0.747	Down		AQP1	-1.06601	0	0	0.033	0.469	Down
								CXCL17	-0.856041	6.63714e-247	1.84732e-242	0.621	0.714	Down		SELENBP1	-1.07114	0	0	0.409	0.723	Down
								ODF3B	-0.857186	3.17864e-76	8.84711e-72	0.306	0.417	Down		AQP4	-1.10135	0	0	0.01	0.486	Down
								ALDH1A1	-0.860132	0	0	0.071	0.425	Down		PIGR	-1.11705	2.47295e-249	6.88295e-245	0.403	0.71	Down
								EPHX1	-0.871474	0	0	0.312	0.637	Down		AK1	-1.11985	1.98988e-279	5.53844e-275	0.585	0.728	Down
								CAT	-0.8728	0	0	0.151	0.58	Down		FOLR1	-1.14396	0	0	0.471	0.796	Down
								HLA-DPA1	-0.878114	0	0	0.46	0.696	Down		CLU	-1.1853	1.62521e-253	4.52345e-249	0.188	0.529	Down
								SFTA3	-0.878483	0	0	0.578	0.722	Down		GADD45B	-1.20999	1.11327e-221	3.09855e-217	0.551	0.713	Down
								CITED2	-0.878659	5.18091e-270	1.442e-265	0.387	0.634	Down		LAMP3	-1.23593	0	0	0.098	0.531	Down
								DLC1	-0.880625	0	0	0.132	0.515	Down		WIF1	-1.24769	0	0	0.002	0.512	Down
								RGS16	-0.883742	0	0	0.092	0.44	Down		FABP5	-1.3003	1.22168e-305	3.40029e-301	0.328	0.673	Down
								MYL9	-0.887392	1.0003e-25	2.78413e-21	0.305	0.37	Down		PEBP4	-1.44719	0	0	0.057	0.604	Down
								NAPSA	-0.891822	2.23511e-68	6.22099e-64	0.76	0.628	Down		CLDN18	-1.46331	0	0	0.003	0.567	Down
								SUSD2	-0.896543	0	0	0.065	0.46	Down		CYP4B1	-1.51137	0	0	0.02	0.458	Down
								SFTA1P	-0.905371	5.49062e-256	1.5282e-251	0.329	0.574	Down		CTSH	-1.5347	0	0	0.588	0.769	Down
								BTG1	-0.90918	0	0	0.605	0.773	Down		CYB5A	-1.54938	0	0	0.783	0.927	Down
								GKN2	-0.912342	0	0	0	0.4	Down		SFTPD	-1.66522	4.90598e-253	1.36548e-248	0.344	0.628	Down
								CTGF	-0.9178	0	0	0.045	0.307	Down		IGFBP7	-1.69103	5.16442e-261	1.43741e-256	0.074	0.431	Down
								MT-ND3	-0.920593	0	0	0.898	0.974	Down		SFTPB	-1.74969	1.17493e-306	3.27019e-302	0.591	0.762	Down
								RGCC	-0.921134	5.4935e-280	1.52901e-275	0.114	0.399	Down		SLPI	-1.79421	0	0	0.74	0.864	Down
								IER2	-0.940247	0	0	0.716	0.83	Down		EMP2	-1.88556	5.34598e-167	1.48795e-162	0.622	0.761	Down
								C1QA	-0.949776	0	0	0.075	0.47	Down		CAV1	-1.97457	3.09201e-89	8.60599e-85	0.161	0.353	Down
								CLIC3	-0.951638	9.96759e-221	2.77428e-216	0.241	0.5	Down		RNASE1	-1.98247	0	0	0.425	0.813	Down
								DBI	-0.963592	1.47211e-252	4.09733e-248	0.775	0.789	Down		PGC	-2.06322	0	0	0.012	0.51	Down
								WIF1	-0.96414	0	0	0.089	0.512	Down		CAPS	-2.06998	2.92665e-07	0.00814575	0.312	0.294	Down
								C11orf96	-0.967247	0	0	0.062	0.423	Down		TPPP3	-2.37252	0	0	0.132	0.624	Down
								PLA2G1B	-0.980621	0	0	0.005	0.426	Down		AGER	-2.54251	1.16016e-141	3.22906e-137	0.041	0.264	Down
								TUBA1A	-1.01069	1.06132e-288	2.95398e-284	0.176	0.476	Down		SCGB3A2	-3.00603	0	0	0.099	0.565	Down
								JUNB	-1.0113	0	0	0.753	0.85	Down		SFTPA1	-3.13288	7.09588e-274	1.975e-269	0.413	0.674	Down
								JUN	-1.01634	0	0	0.8	0.894	Down		SFTPA2	-3.41257	0	0	0.387	0.686	Down
								ZFP36	-1.04349	0	0	0.588	0.803	Down		SCGB1A1	-4.98455	0	0	0.087	0.571	Down
								HLA-DPB1	-1.05664	0	0	0.443	0.715	Down		SFTPC	-6.58501	0	0	0.017	0.886	Down
								C4BPA	-1.06267	0	0	0.158	0.511	Down
								ABCA3	-1.06339	0	0	0.17	0.504	Down
								AK1	-1.07353	0	0	0.472	0.728	Down
								LRRK2	-1.09661	0	0	0.031	0.481	Down
								AQP4	-1.1071	0	0	0.002	0.486	Down
								EGR1	-1.12357	0	0	0.519	0.767	Down
								SELENBP1	-1.12916	0	0	0.323	0.723	Down
								SLC39A8	-1.13521	0	0	0.244	0.581	Down
								GADD45B	-1.19834	0	0	0.484	0.713	Down
								HLA-DRA	-1.19881	0	0	0.621	0.878	Down
								CLU	-1.19989	0	0	0.143	0.529	Down
								CYB5A	-1.21396	0	0	0.803	0.927	Down
								CST3	-1.22894	0	0	0.674	0.937	Down
								LAMP3	-1.2538	0	0	0.034	0.531	Down
								SFTA2	-1.28677	0	0	0.652	0.761	Down
								NPC2	-1.31577	4.60544e-208	1.28183e-203	0.842	0.82	Down
								FOS	-1.33433	0	0	0.686	0.864	Down
								C16orf89	-1.33444	0	0	0.072	0.639	Down
								RNASE1	-1.38649	0	0	0.605	0.813	Down
								PEBP4	-1.43831	0	0	0.048	0.604	Down
								PIGR	-1.45293	0	0	0.335	0.71	Down
								CLDN18	-1.46552	0	0	0	0.567	Down
								SFTPD	-1.4771	2.75133e-256	7.65777e-252	0.484	0.628	Down
								FOLR1	-1.50097	0	0	0.225	0.796	Down
								HLA-DRB1	-1.50236	0	0	0.317	0.794	Down
								S100A4	-1.51061	0	0	0.333	0.704	Down
								CYP4B1	-1.51079	0	0	0.011	0.458	Down
								CTSH	-1.55796	0	0	0.54	0.769	Down
								ADIRF	-1.59225	0	0	0.239	0.739	Down
								SLPI	-1.61222	0	0	0.794	0.864	Down
								EMP2	-1.66006	4.65421e-135	1.29541e-130	0.625	0.761	Down
								IGFBP7	-1.67904	0	0	0.053	0.431	Down
								SFTPB	-1.76736	0	0	0.615	0.762	Down
								PGC	-2.0702	0	0	0	0.51	Down
								FABP5	-2.11115	0	0	0.038	0.673	Down
								AGER	-2.30026	1.92995e-153	5.37163e-149	0.079	0.264	Down
								TPPP3	-2.34428	0	0	0.113	0.624	Down
								SCGB3A1	-4.42868	0	0	0.041	0.585	Down
								SFTPA2	-4.54768	0	0	0.038	0.686	Down
								SFTPA1	-4.5656	0	0	0.027	0.674	Down
								SCGB1A1	-5.05006	0	0	0.049	0.571	Down
								SFTPC	-6.80294	0	0	0.001	0.886	Down

## Sheet: Multiple_groups
Supplementary Table 2. List of differentially expressed genes specific to malignant lung cancer cells.
Multiple groups
gene	avg_logFC	p_val	p_val_adj	pct.1	pct.2	cluster	Hit
SCGB1A1	4.67367	0	0	0.571	0.047	nLung	Up
SFTPC	2.82457	0	0	0.886	0.157	nLung	Up
SFTPA1	2.47331	0	0	0.674	0.282	nLung	Up
SFTPA2	2.42909	0	0	0.686	0.296	nLung	Up
AGER	2.33772	0	0	0.264	0.078	nLung	Up
CAV1	1.87551	3.0028e-82	8.35768e-78	0.353	0.25	nLung	Up
TPPP3	1.85428	0	0	0.624	0.172	nLung	Up
SCGB3A2	1.77666	4.31164e-298	1.20006e-293	0.565	0.306	nLung	Up
PGC	1.75954	0	0	0.51	0.055	nLung	Up
SLPI	1.73192	0	0	0.864	0.696	nLung	Up
FABP5	1.72298	0	0	0.673	0.188	nLung	Up
SFTPD	1.69846	0	0	0.628	0.295	nLung	Up
ADIRF	1.60854	0	0	0.739	0.295	nLung	Up
SFTPB	1.56108	0	0	0.762	0.571	nLung	Up
IGFBP7	1.41797	0	0	0.431	0.184	nLung	Up
CLDN18	1.39297	0	0	0.567	0.025	nLung	Up
CYP4B1	1.38654	0	0	0.458	0.071	nLung	Up
PEBP4	1.3776	0	0	0.604	0.061	nLung	Up
EMP2	1.21466	7.26608e-24	2.02237e-19	0.761	0.728	nLung	Up
WIF1	1.15425	0	0	0.512	0.032	nLung	Up
CTSH	1.11627	0	0	0.769	0.596	nLung	Up
MYL9	1.10415	3.4025e-126	9.47018e-122	0.37	0.231	nLung	Up
LAMP3	1.10191	0	0	0.531	0.12	nLung	Up
SCGB3A1	1.10023	0	0	0.585	0.247	nLung	Up
GADD45B	1.09779	0	0	0.713	0.499	nLung	Up
RNASE1	1.05381	0	0	0.813	0.579	nLung	Up
FOLR1	1.04191	0	0	0.796	0.369	nLung	Up
AQP4	1.02985	0	0	0.486	0.042	nLung	Up
ID2	0.994071	0	0	0.645	0.305	nLung	Up
CLIC3	0.992422	0	0	0.5	0.202	nLung	Up
CYB5A	0.992349	0	0	0.927	0.827	nLung	Up
SLC39A8	0.984575	0	0	0.581	0.346	nLung	Up
ABCA3	0.974717	0	0	0.504	0.198	nLung	Up
JUNB	0.93193	0	0	0.85	0.763	nLung	Up
EGR1	0.917891	0	0	0.767	0.56	nLung	Up
ODF3B	0.907742	8.13373e-187	2.26386e-182	0.417	0.252	nLung	Up
ALDH1A1	0.898693	0	0	0.425	0.079	nLung	Up
GKN2	0.898646	0	0	0.4	0.006	nLung	Up
IER2	0.897769	0	0	0.83	0.724	nLung	Up
SELENBP1	0.887215	0	0	0.723	0.377	nLung	Up
LRRK2	0.885439	0	0	0.481	0.122	nLung	Up
FOS	0.880801	0	0	0.864	0.776	nLung	Up
JUN	0.880359	0	0	0.894	0.834	nLung	Up
HLA-DPB1	0.878615	0	0	0.715	0.445	nLung	Up
ZFP36	0.870508	0	0	0.803	0.618	nLung	Up
HLA-DRA	0.864684	0	0	0.878	0.624	nLung	Up
RGCC	0.859783	1.40957e-268	3.92326e-264	0.399	0.194	nLung	Up
TNNC1	0.855822	1.60236e-72	4.45984e-68	0.254	0.158	nLung	Up
NAPSA	0.855254	1.10447e-90	3.07408e-86	0.628	0.746	nLung	Up
PLA2G1B	0.827033	0	0	0.426	0.033	nLung	Up
AGR3	0.819552	0	0	0.797	0.484	nLung	Up
C1QA	0.802955	0	0	0.47	0.169	nLung	Up
AK1	0.802624	0	0	0.728	0.577	nLung	Up
CES1	0.793925	0	0	0.324	0.018	nLung	Up
DHCR24	0.790723	0	0	0.747	0.49	nLung	Up
SFTA1P	0.789841	0	0	0.574	0.293	nLung	Up
CYR61	0.788287	2.83411e-304	7.88819e-300	0.608	0.369	nLung	Up
SUSD2	0.787309	0	0	0.46	0.11	nLung	Up
ID1	0.784823	0	0	0.741	0.52	nLung	Up
DLC1	0.768175	0	0	0.515	0.178	nLung	Up
HLA-DRB1	0.764222	0	0	0.794	0.504	nLung	Up
PLAC8	0.760566	2.19169e-194	6.10012e-190	0.267	0.114	nLung	Up
CAT	0.756619	0	0	0.58	0.246	nLung	Up
CTGF	0.755846	5.52703e-290	1.53834e-285	0.307	0.109	nLung	Up
LMO7	0.753479	3.70255e-126	1.03053e-121	0.679	0.575	nLung	Up
APOC1	0.753115	0	0	0.617	0.295	nLung	Up
NEDD4L	0.735711	0	0	0.605	0.38	nLung	Up
HHIP	0.729936	0	0	0.363	0.044	nLung	Up
ID3	0.722254	0	0	0.56	0.304	nLung	Up
METTL7A	0.7147	0	0	0.427	0.115	nLung	Up
MRPS31	0.713781	2.51841e-51	7.0095e-47	0.254	0.184	nLung	Up
TSC22D1	0.710868	0	0	0.711	0.531	nLung	Up
CD52	0.706698	0	0	0.402	0.106	nLung	Up
CD74	0.702753	0	0	0.917	0.764	nLung	Up
FGGY	0.697667	0	0	0.5	0.165	nLung	Up
C1QB	0.693567	0	0	0.413	0.154	nLung	Up
FOSB	0.689772	1.27139e-276	3.53866e-272	0.782	0.66	nLung	Up
CPM	0.689426	0	0	0.591	0.333	nLung	Up
DBI	0.686705	3.86763e-205	1.07648e-200	0.789	0.813	nLung	Up
HMGN3	0.684715	0	0	0.81	0.657	nLung	Up
HLA-DPA1	0.678095	0	0	0.696	0.437	nLung	Up
SFTA2	0.67715	5.76491e-249	1.60455e-244	0.761	0.789	nLung	Up
FABP4	0.674533	0	0	0.336	0.019	nLung	Up
TYROBP	0.666732	0	0	0.399	0.159	nLung	Up
TUBA1A	0.656649	1.87626e-80	5.2222e-76	0.476	0.381	nLung	Up
C2	0.650378	0	0	0.443	0.091	nLung	Up
PIGR	0.647598	0	0	0.71	0.366	nLung	Up
PRDX5	0.640859	1.83136e-223	5.09724e-219	0.922	0.896	nLung	Up
LDLR	0.640555	0	0	0.555	0.32	nLung	Up
CACNA2D2	0.628669	0	0	0.403	0.063	nLung	Up
SEPP1	0.627162	0	0	0.726	0.525	nLung	Up
MT-ND3	0.626114	0	0	0.974	0.893	nLung	Up
RGS16	0.6223	0	0	0.44	0.184	nLung	Up
TSPAN1	0.619346	4.1108e-30	1.14416e-25	0.278	0.452	nLung	Up
SFTA3	0.611646	4.22817e-268	1.17683e-263	0.722	0.633	nLung	Up
BTG1	0.608932	3.29534e-303	9.17192e-299	0.773	0.682	nLung	Up
HSD17B6	0.606358	0	0	0.41	0.132	nLung	Up
C11orf96	0.604248	2.54887e-270	7.09426e-266	0.423	0.201	nLung	Up
NR4A1	0.601973	2.19727e-275	6.11566e-271	0.564	0.345	nLung	Up
CLU	0.601356	5.66901e-202	1.57785e-197	0.529	0.325	nLung	Up
FXYD3	0.599978	1.45772e-194	4.05727e-190	0.838	0.694	nLung	Up
CIRBP	0.597412	0	0	0.881	0.783	nLung	Up
DRAM1	0.588736	1.07277e-289	2.98585e-285	0.487	0.274	nLung	Up
AC008268.1	0.587295	0	0	0.315	0.061	nLung	Up
SOCS3	0.578998	1.60167e-105	4.45793e-101	0.549	0.459	nLung	Up
CXCL17	0.576055	1.73434e-235	4.8272e-231	0.714	0.621	nLung	Up
ALPL	0.575845	0	0	0.402	0.121	nLung	Up
AKAP13	0.575786	1.69776e-239	4.72537e-235	0.607	0.467	nLung	Up
NUPR1	0.573144	0	0	0.792	0.411	nLung	Up
CADM1	0.570122	2.08183e-218	5.79436e-214	0.447	0.253	nLung	Up
GAS6	0.568285	2.92691e-61	8.14646e-57	0.254	0.165	nLung	Up
MFSD2A	0.565538	0	0	0.399	0.176	nLung	Up
SYNE1	0.561273	0	0	0.462	0.214	nLung	Up
CA2	0.553161	0	0	0.364	0.062	nLung	Up
CRTAC1	0.543941	0	0	0.356	0.019	nLung	Up
ALDH3B1	0.543039	1.97827e-107	5.50611e-103	0.322	0.205	nLung	Up
BTG2	0.540716	5.11403e-271	1.42339e-266	0.525	0.3	nLung	Up
DUOX1	0.539517	0	0	0.41	0.074	nLung	Up
SERPING1	0.536802	0	0	0.433	0.139	nLung	Up
NPC2	0.533424	9.64001e-73	2.68311e-68	0.82	0.917	nLung	Up
TUBB4B	0.52898	6.87989e-34	1.91488e-29	0.668	0.684	nLung	Up
C4BPA	0.519668	3.40223e-220	9.46943e-216	0.511	0.307	nLung	Up
B2M	0.51737	7.27054e-255	2.02361e-250	0.996	0.976	nLung	Up
IDI1	0.516257	0	0	0.488	0.256	nLung	Up
MID1IP1	0.512274	6.13394e-144	1.70726e-139	0.531	0.424	nLung	Up
SECISBP2L	0.510371	0	0	0.456	0.227	nLung	Up
GPRC5A	0.507911	1.74767e-13	4.86428e-09	0.664	0.663	nLung	Up
PNRC1	0.505918	2.67948e-203	7.45779e-199	0.696	0.594	nLung	Up
DMBT1	0.502237	1.98034e-281	5.51188e-277	0.253	0.075	nLung	Up
FCER1G	0.501768	9.85178e-283	2.74205e-278	0.332	0.13	nLung	Up
CKB	0.497108	1.31662e-115	3.66455e-111	0.546	0.418	nLung	Up
HOPX	0.496007	3.54732e-206	9.87327e-202	0.774	0.621	nLung	Up
CD55	0.492779	2.20754e-72	6.14425e-68	0.691	0.628	nLung	Up
CYBRD1	0.491451	3.7125e-274	1.0333e-269	0.415	0.189	nLung	Up
ADRB2	0.489807	4.91976e-293	1.36932e-288	0.323	0.121	nLung	Up
SLC34A2	0.48963	5.49948e-168	1.53067e-163	0.761	0.656	nLung	Up
FASN	0.486691	2.44274e-131	6.79888e-127	0.455	0.342	nLung	Up
IRX3	0.485117	8.71199e-198	2.42481e-193	0.546	0.38	nLung	Up
SOD2	0.481762	8.89114e-154	2.47467e-149	0.624	0.518	nLung	Up
LYZ	0.479905	1.17593e-274	3.27297e-270	0.368	0.154	nLung	Up
MSMO1	0.479858	4.52603e-178	1.25973e-173	0.455	0.296	nLung	Up
ID4	0.477704	0	0	0.411	0.159	nLung	Up
DUSP1	0.4771	3.08799e-115	8.5948e-111	0.838	0.785	nLung	Up
SULT1A1	0.475434	6.2517e-212	1.74004e-207	0.383	0.195	nLung	Up
ANXA3	0.471407	9.3921e-10	2.6141e-05	0.23	0.316	nLung	Up
RRAD	0.470677	2.65809e-85	7.39826e-81	0.352	0.24	nLung	Up
CITED2	0.467425	1.16416e-122	3.24021e-118	0.634	0.537	nLung	Up
IRX2	0.465824	2.80071e-287	7.79522e-283	0.423	0.19	nLung	Up
C16orf89	0.461244	2.12228e-290	5.90694e-286	0.639	0.389	nLung	Up
HLA-DRB5	0.458413	1.16361e-113	3.23867e-109	0.418	0.274	nLung	Up
SCD	0.444318	2.81423e-98	7.83284e-94	0.487	0.386	nLung	Up
LRRC23	0.443446	2.61505e-20	7.27847e-16	0.262	0.235	nLung	Up
PMM1	0.442031	8.72752e-219	2.42913e-214	0.46	0.279	nLung	Up
IRF1	0.441831	8.6949e-50	2.42005e-45	0.428	0.372	nLung	Up
AQP1	0.437803	1.12917e-239	3.14281e-235	0.469	0.229	nLung	Up
CD44	0.434332	1.0216e-169	2.84341e-165	0.58	0.422	nLung	Up
CD36	0.43204	0	0	0.292	0.014	nLung	Up
PPP1R15A	0.427884	2.34463e-115	6.52581e-111	0.652	0.561	nLung	Up
EZR	0.421273	6.65861e-91	1.85329e-86	0.738	0.696	nLung	Up
NNMT	0.417657	7.76987e-104	2.16259e-99	0.334	0.201	nLung	Up
NEDD9	0.415682	4.25993e-84	1.18567e-79	0.347	0.24	nLung	Up
CYSTM1	0.412197	1.33003e-83	3.70188e-79	0.724	0.661	nLung	Up
FLRT3	0.410314	1.9026e-296	5.2955e-292	0.305	0.106	nLung	Up
CCNL1	0.406527	2.45836e-158	6.84236e-154	0.741	0.688	nLung	Up
NTN4	0.405361	6.6757e-195	1.85805e-190	0.375	0.201	nLung	Up
ABHD2	0.40425	1.71512e-99	4.7737e-95	0.46	0.36	nLung	Up
CEBPA	0.403869	0	0	0.345	0.109	nLung	Up
DDX5	0.403498	1.67896e-296	4.67304e-292	0.891	0.825	nLung	Up
FILIP1	0.403091	0	0	0.318	0.105	nLung	Up
CH17-340M24.3	0.402111	6.05871e-50	1.68632e-45	0.314	0.245	nLung	Up
SPTBN1	0.400306	4.60233e-47	1.28097e-42	0.507	0.479	nLung	Up
CD59	0.399988	4.14816e-218	1.15456e-213	0.83	0.694	nLung	Up
TMEM125	0.398897	1.01084e-149	2.81348e-145	0.623	0.509	nLung	Up
ALDH2	0.397682	6.8463e-174	1.90553e-169	0.632	0.492	nLung	Up
LRRFIP1	0.39477	1.2716e-127	3.53925e-123	0.677	0.608	nLung	Up
VSIG2	0.393802	1.58928e-137	4.42346e-133	0.447	0.282	nLung	Up
UTRN	0.39009	4.81207e-116	1.33934e-111	0.346	0.216	nLung	Up
TACC1	0.388473	8.35825e-166	2.32635e-161	0.357	0.197	nLung	Up
C3	0.387428	1.39167e-184	3.87342e-180	0.546	0.331	nLung	Up
TMEM243	0.386533	3.34593e-110	9.31274e-106	0.543	0.459	nLung	Up
CXCL2	0.386269	4.57466e-17	1.27327e-12	0.571	0.585	nLung	Up
HLA-DMA	0.385919	8.05204e-171	2.24112e-166	0.564	0.401	nLung	Up
MECOM	0.380196	2.46475e-252	6.86013e-248	0.352	0.154	nLung	Up
SERTAD1	0.37838	3.23359e-61	9.00004e-57	0.454	0.384	nLung	Up
EPHX1	0.378	1.15563e-168	3.21647e-164	0.637	0.491	nLung	Up
EFEMP1	0.377168	1.60069e-125	4.4552e-121	0.386	0.227	nLung	Up
IFT57	0.375758	1.90467e-36	5.30128e-32	0.551	0.508	nLung	Up
HHIP-AS1	0.37507	0	0	0.3	0.074	nLung	Up
NFKBIZ	0.373978	5.31036e-93	1.47803e-88	0.581	0.493	nLung	Up
RASGRF1	0.371439	0	0	0.287	0.068	nLung	Up
ZNF385B	0.370469	0	0	0.294	0.057	nLung	Up
CTSS	0.370459	1.614e-46	4.49224e-42	0.464	0.416	nLung	Up
HEXIM1	0.370444	1.09332e-46	3.04305e-42	0.401	0.34	nLung	Up
HLA-DQA1	0.369605	1.46865e-139	4.08771e-135	0.33	0.18	nLung	Up
DDX17	0.367846	5.93613e-118	1.6522e-113	0.67	0.606	nLung	Up
INTS6	0.366351	4.08438e-37	1.13681e-32	0.377	0.331	nLung	Up
CD81	0.363988	4.89183e-120	1.36154e-115	0.68	0.616	nLung	Up
ALCAM	0.363759	1.18934e-27	3.3103e-23	0.482	0.451	nLung	Up
FAM174A	0.363231	6.2004e-14	1.72576e-09	0.317	0.313	nLung	Up
TNS1	0.362323	2.23931e-74	6.23267e-70	0.301	0.194	nLung	Up
STEAP4	0.361515	4.76406e-144	1.32598e-139	0.441	0.271	nLung	Up
STAT3	0.360468	1.29819e-70	3.61325e-66	0.549	0.499	nLung	Up
SRGN	0.360459	1.52499e-107	4.24452e-103	0.263	0.141	nLung	Up
CSF3R	0.359377	8.42874e-256	2.34597e-251	0.346	0.143	nLung	Up
DMKN	0.358126	3.38151e-100	9.41175e-96	0.555	0.431	nLung	Up
FOXP1	0.358013	2.61641e-112	7.28227e-108	0.526	0.425	nLung	Up
PDE4D	0.35739	2.77351e-277	7.71951e-273	0.336	0.135	nLung	Up
ADGRF5	0.357312	2.7141e-150	7.55416e-146	0.526	0.366	nLung	Up
TXNIP	0.356865	6.8676e-114	1.91146e-109	0.548	0.417	nLung	Up
RPS4Y1	0.355672	2.16809e-203	6.03444e-199	0.68	0.399	nLung	Up
SRSF5	0.355593	6.51873e-154	1.81436e-149	0.744	0.674	nLung	Up
ATPIF1	0.353384	1.08558e-53	3.02149e-49	0.772	0.766	nLung	Up
CELF2	0.353043	3.69961e-88	1.02971e-83	0.447	0.34	nLung	Up
NECAB1	0.351433	0	0	0.271	0.065	nLung	Up
PHACTR2	0.347139	5.02478e-172	1.39855e-167	0.342	0.175	nLung	Up
HMGCS1	0.344216	4.56015e-97	1.26923e-92	0.367	0.253	nLung	Up
ATP1A1	0.34348	9.20062e-158	2.56081e-153	0.762	0.687	nLung	Up
MSLN	0.343219	4.28894e-66	1.19374e-61	0.253	0.153	nLung	Up
N4BP2L2	0.342761	2.34436e-57	6.52507e-53	0.606	0.569	nLung	Up
GNAQ	0.340886	5.24062e-66	1.45862e-61	0.486	0.419	nLung	Up
PRKAR1A	0.337643	5.57532e-113	1.55178e-108	0.655	0.599	nLung	Up
CXCL3	0.33702	1.24668e-59	3.46989e-55	0.332	0.235	nLung	Up
ACP5	0.333739	1.3928e-85	3.87659e-81	0.34	0.234	nLung	Up
EPAS1	0.330513	4.05293e-79	1.12805e-74	0.422	0.336	nLung	Up
TLE4	0.326687	2.902e-118	8.07714e-114	0.293	0.164	nLung	Up
SQLE	0.326405	2.34015e-82	6.51335e-78	0.413	0.306	nLung	Up
SNX25	0.326107	2.09669e-236	5.83573e-232	0.294	0.119	nLung	Up
DUOXA1	0.325057	0	0	0.275	0.057	nLung	Up
NINJ2	0.324631	8.07464e-96	2.24741e-91	0.294	0.176	nLung	Up
NRGN	0.324474	8.20539e-208	2.28381e-203	0.315	0.138	nLung	Up
NCOA7	0.323956	1.39595e-52	3.88534e-48	0.528	0.45	nLung	Up
NKX2-1	0.323943	1.86424e-51	5.18873e-47	0.618	0.597	nLung	Up
TGFBR2	0.323041	9.57254e-95	2.66432e-90	0.393	0.277	nLung	Up
LRRC36	0.32078	0	0	0.307	0.054	nLung	Up
BCAM	0.319091	1.33296e-38	3.71002e-34	0.519	0.464	nLung	Up
P3H2	0.317554	0	0	0.259	0.044	nLung	Up
MAFF	0.315631	3.10488e-25	8.64181e-21	0.327	0.291	nLung	Up
VAMP2	0.315357	1.67398e-94	4.65919e-90	0.558	0.47	nLung	Up
MTRNR2L8	0.315124	9.98544e-51	2.77925e-46	0.326	0.248	nLung	Up
AMD1	0.314324	1.925e-66	5.35784e-62	0.466	0.402	nLung	Up
PLLP	0.313795	1.54272e-28	4.29384e-24	0.267	0.212	nLung	Up
NFIX	0.31337	3.60384e-241	1.00306e-236	0.377	0.171	nLung	Up
PTRF	0.311923	3.11015e-15	8.65647e-11	0.297	0.27	nLung	Up
ANK3	0.311657	6.89053e-102	1.91784e-97	0.397	0.281	nLung	Up
SYNE2	0.310786	3.80703e-21	1.05961e-16	0.373	0.348	nLung	Up
PPP1R14C	0.304605	6.96084e-253	1.93741e-248	0.275	0.099	nLung	Up
ASAH1	0.304342	2.55347e-153	7.10707e-149	0.783	0.685	nLung	Up
F3	0.3032	1.06487e-94	2.96385e-90	0.401	0.277	nLung	Up
PLD3	0.301798	3.4972e-83	9.73376e-79	0.597	0.542	nLung	Up
ARFGEF3	0.30135	5.55264e-98	1.54547e-93	0.437	0.317	nLung	Up
AHI1	0.301009	2.82051e-70	7.85031e-66	0.329	0.233	nLung	Up
TOB1	0.296664	9.22796e-56	2.56842e-51	0.481	0.418	nLung	Up
ITGB6	0.296389	2.71222e-75	7.54892e-71	0.412	0.309	nLung	Up
PDLIM1	0.295117	1.70992e-107	4.75922e-103	0.659	0.565	nLung	Up
MYO1B	0.29453	1.28779e-19	3.58431e-15	0.343	0.32	nLung	Up
SGMS2	0.292941	4.03822e-53	1.12396e-48	0.373	0.303	nLung	Up
PPP1R10	0.291223	2.17739e-40	6.06034e-36	0.368	0.313	nLung	Up
PTP4A1	0.291071	4.44727e-82	1.23781e-77	0.604	0.546	nLung	Up
UBL3	0.290301	1.01224e-27	2.81738e-23	0.349	0.313	nLung	Up
VEPH1	0.289268	2.05826e-191	5.72877e-187	0.29	0.123	nLung	Up
BEX4	0.288359	6.16258e-181	1.71523e-176	0.38	0.198	nLung	Up
MIR22HG	0.288133	2.66663e-87	7.42203e-83	0.268	0.161	nLung	Up
PEBP1	0.286937	1.20841e-174	3.36338e-170	0.825	0.78	nLung	Up
PID1	0.286235	3.69401e-215	1.02816e-210	0.265	0.104	nLung	Up
CDS1	0.285509	2.07065e-11	5.76324e-07	0.336	0.336	nLung	Up
C1orf116	0.285348	6.12999e-41	1.70616e-36	0.377	0.309	nLung	Up
DSTN	0.284927	3.23525e-111	9.00466e-107	0.921	0.892	nLung	Up
FOXA2	0.284572	6.54069e-85	1.82047e-80	0.319	0.211	nLung	Up
AKAP9	0.28313	1.80995e-09	5.03764e-05	0.603	0.655	nLung	Up
PHIP	0.282096	8.63223e-43	2.40261e-38	0.445	0.399	nLung	Up
CYB5R3	0.281873	4.44815e-56	1.23805e-51	0.471	0.424	nLung	Up
GSTA4	0.279235	8.81924e-108	2.45466e-103	0.31	0.185	nLung	Up
C5orf38	0.27832	5.92728e-115	1.64974e-110	0.365	0.219	nLung	Up
SDC4	0.277809	3.20781e-95	8.9283e-91	0.734	0.661	nLung	Up
CSRNP1	0.276357	3.28042e-57	9.13038e-53	0.365	0.286	nLung	Up
HSD17B4	0.275265	9.58298e-86	2.66723e-81	0.348	0.243	nLung	Up
INSIG1	0.274788	3.79971e-68	1.05757e-63	0.372	0.275	nLung	Up
C14orf1	0.274111	1.60857e-50	4.47714e-46	0.494	0.452	nLung	Up
MAFB	0.273054	5.09464e-68	1.41799e-63	0.265	0.166	nLung	Up
NEBL	0.27164	3.63286e-28	1.01113e-23	0.267	0.215	nLung	Up
SLC25A4	0.269956	4.72266e-48	1.31446e-43	0.468	0.424	nLung	Up
PTPN13	0.268309	9.78162e-135	2.72252e-130	0.357	0.205	nLung	Up
GLCCI1	0.267486	1.17951e-50	3.28293e-46	0.279	0.196	nLung	Up
HSPA1B	0.267399	4.48643e-11	1.24871e-06	0.381	0.372	nLung	Up
CXCL8	0.264905	5.40038e-11	1.50309e-06	0.354	0.445	nLung	Up
PNISR	0.264802	1.84991e-55	5.14885e-51	0.611	0.572	nLung	Up
CXADR	0.261279	1.83848e-20	5.11703e-16	0.423	0.404	nLung	Up
ETV5	0.259866	5.88851e-57	1.63895e-52	0.289	0.209	nLung	Up
TSPYL1	0.259306	2.43034e-55	6.76437e-51	0.367	0.292	nLung	Up
HPCAL1	0.258569	2.73515e-07	0.00761275	0.432	0.455	nLung	Up
DNAJB1	0.254266	2.87072e-27	7.99008e-23	0.668	0.669	nLung	Up
CERS4	0.254199	2.05099e-50	5.70852e-46	0.266	0.188	nLung	Up
YBX3	0.252823	2.86041e-44	7.96138e-40	0.663	0.653	nLung	Up
DAPK1	0.252635	2.57785e-64	7.17494e-60	0.267	0.176	nLung	Up
VAPA	0.252202	1.61597e-80	4.49774e-76	0.764	0.752	nLung	Up
RPL11	-0.250222	4.18622e-175	1.16515e-170	0.975	0.988	nLung	Down
ADGRF1	-0.250571	4.81796e-155	1.34098e-150	0.066	0.267	nLung	Down
PSMD11	-0.250581	2.94431e-168	8.1949e-164	0.231	0.495	nLung	Down
PPP1CB	-0.250651	1.38841e-95	3.86438e-91	0.471	0.666	nLung	Down
YWHAQ	-0.250689	1.17113e-91	3.2596e-87	0.534	0.703	nLung	Down
RAB11A	-0.250713	4.17533e-118	1.16212e-113	0.442	0.661	nLung	Down
PTP4A2	-0.250756	3.83035e-103	1.0661e-98	0.554	0.718	nLung	Down
DGUOK	-0.250877	6.16702e-152	1.71647e-147	0.323	0.572	nLung	Down
MACC1	-0.251327	8.37669e-114	2.33149e-109	0.164	0.358	nLung	Down
MPLKIP	-0.251423	4.34947e-147	1.21059e-142	0.273	0.522	nLung	Down
MGAT4B	-0.25143	1.66327e-243	4.62937e-239	0.124	0.426	nLung	Down
LAD1	-0.251745	2.01775e-168	5.616e-164	0.161	0.409	nLung	Down
SEC61B	-0.252314	2.80894e-95	7.81813e-91	0.739	0.84	nLung	Down
RAB1A	-0.252388	2.45684e-103	6.83812e-99	0.484	0.68	nLung	Down
ZDHHC4	-0.252865	1.9454e-155	5.41462e-151	0.247	0.499	nLung	Down
SERF2	-0.252908	1.57221e-105	4.37592e-101	0.95	0.968	nLung	Down
POLR2K	-0.25304	6.37089e-115	1.77321e-110	0.469	0.677	nLung	Down
LMNA	-0.253544	1.0038e-74	2.79389e-70	0.719	0.822	nLung	Down
MT-ND1	-0.253639	2.66155e-48	7.40788e-44	0.979	0.938	nLung	Down
KNOP1	-0.253653	4.79758e-206	1.33531e-201	0.098	0.362	nLung	Down
CHMP4B	-0.253698	3.25752e-101	9.06665e-97	0.445	0.631	nLung	Down
TAF10	-0.254108	4.58948e-192	1.27739e-187	0.213	0.487	nLung	Down
SEZ6L2	-0.254132	5.542e-162	1.54251e-157	0.148	0.387	nLung	Down
SMS	-0.254526	3.01728e-135	8.39801e-131	0.261	0.494	nLung	Down
COA6	-0.255402	2.36651e-173	6.5867e-169	0.211	0.472	nLung	Down
MRPL3	-0.255404	1.73013e-165	4.81548e-161	0.228	0.488	nLung	Down
DCTPP1	-0.256013	1.09727e-176	3.05404e-172	0.188	0.446	nLung	Down
MRPL37	-0.2565	9.4717e-198	2.63626e-193	0.17	0.443	nLung	Down
EFHD2	-0.256519	3.57942e-179	9.9626e-175	0.16	0.418	nLung	Down
TMED4	-0.256844	4.01577e-129	1.11771e-124	0.372	0.603	nLung	Down
H2AFY	-0.257125	2.38648e-123	6.64229e-119	0.449	0.66	nLung	Down
SCOC	-0.257408	1.72018e-121	4.78777e-117	0.318	0.544	nLung	Down
DNAJC12	-0.257529	1.61379e-213	4.49167e-209	0.039	0.284	nLung	Down
TMEM159	-0.257541	3.75704e-182	1.0457e-177	0.172	0.438	nLung	Down
DUS1L	-0.257809	4.30003e-207	1.19683e-202	0.157	0.434	nLung	Down
MAD2L2	-0.257887	3.4245e-229	9.53142e-225	0.095	0.374	nLung	Down
APOPT1	-0.258655	3.3613e-173	9.3555e-169	0.221	0.487	nLung	Down
TMEM183A	-0.258679	8.05721e-171	2.24256e-166	0.208	0.465	nLung	Down
EGFR	-0.258825	7.42591e-96	2.06685e-91	0.252	0.441	nLung	Down
HSPA5	-0.258979	4.05666e-62	1.12909e-57	0.576	0.72	nLung	Down
COPZ1	-0.259026	2.37214e-108	6.60236e-104	0.41	0.628	nLung	Down
C7orf73	-0.259201	1.43507e-144	3.99422e-140	0.376	0.619	nLung	Down
RNF187	-0.259414	4.34755e-138	1.21005e-133	0.245	0.482	nLung	Down
FAM120AOS	-0.259959	2.86343e-195	7.96978e-191	0.167	0.437	nLung	Down
MTA1	-0.260311	1.32352e-165	3.68374e-161	0.143	0.382	nLung	Down
MRPL24	-0.260899	9.29863e-194	2.58809e-189	0.207	0.486	nLung	Down
MESP1	-0.261127	1.07328e-128	2.98725e-124	0.1	0.289	nLung	Down
GLRX	-0.261174	7.07093e-49	1.96805e-44	0.288	0.419	nLung	Down
AP2S1	-0.261404	2.64409e-114	7.35929e-110	0.495	0.677	nLung	Down
ANXA2	-0.261602	3.81456e-201	1.06171e-196	0.835	0.928	nLung	Down
YIF1A	-0.262094	3.0583e-155	8.51217e-151	0.367	0.61	nLung	Down
MRPL17	-0.262363	1.03796e-205	2.88896e-201	0.184	0.469	nLung	Down
TUBB2A	-0.262436	8.84193e-152	2.46097e-147	0.077	0.282	nLung	Down
ASAP1	-0.262629	9.21176e-210	2.56391e-205	0.042	0.28	nLung	Down
SRPK1	-0.262683	3.10753e-205	8.6492e-201	0.117	0.381	nLung	Down
IRF7	-0.262759	6.00515e-235	1.67141e-230	0.098	0.383	nLung	Down
ROMO1	-0.262774	9.51229e-57	2.64756e-52	0.57	0.702	nLung	Down
COX6C	-0.263776	1.49134e-109	4.15085e-105	0.844	0.898	nLung	Down
PGP	-0.263928	1.99501e-200	5.5527e-196	0.132	0.396	nLung	Down
TFG	-0.263971	2.14161e-142	5.96075e-138	0.307	0.548	nLung	Down
VAMP5	-0.26412	2.36386e-105	6.57933e-101	0.158	0.342	nLung	Down
VTI1B	-0.264125	5.70933e-118	1.58908e-113	0.323	0.54	nLung	Down
HS3ST1	-0.264196	6.38974e-161	1.77846e-156	0.061	0.268	nLung	Down
TATDN1	-0.264684	4.5186e-172	1.25766e-167	0.193	0.449	nLung	Down
CORO1B	-0.265007	1.26477e-170	3.52023e-166	0.278	0.543	nLung	Down
MSRB1	-0.26521	8.32182e-174	2.31621e-169	0.143	0.388	nLung	Down
UBE2S	-0.265237	2.50395e-92	6.96924e-88	0.194	0.377	nLung	Down
RAD23B	-0.265362	5.70416e-169	1.58764e-164	0.312	0.579	nLung	Down
CXXC5	-0.26609	1.00073e-202	2.78532e-198	0.167	0.445	nLung	Down
MLF2	-0.266717	1.67266e-136	4.65551e-132	0.406	0.627	nLung	Down
YBX1	-0.267117	2.67108e-65	7.43441e-61	0.807	0.868	nLung	Down
PDZD11	-0.267907	3.42462e-188	9.53174e-184	0.177	0.444	nLung	Down
STOML2	-0.268112	1.6315e-151	4.54096e-147	0.342	0.585	nLung	Down
SLC39A4	-0.269084	3.40607e-158	9.48011e-154	0.217	0.468	nLung	Down
CTSZ	-0.269085	6.54891e-154	1.82276e-149	0.368	0.607	nLung	Down
PAICS	-0.269423	3.71758e-225	1.03471e-220	0.099	0.375	nLung	Down
PSMB6	-0.26955	1.61034e-80	4.48205e-76	0.509	0.658	nLung	Down
ARL4A	-0.269848	1.02348e-137	2.84864e-133	0.288	0.527	nLung	Down
POLR2J3	-0.270052	1.93168e-128	5.37646e-124	0.294	0.536	nLung	Down
MRPL55	-0.270236	9.57519e-123	2.66506e-118	0.441	0.639	nLung	Down
TSC22D4	-0.270727	1.04712e-220	2.91446e-216	0.188	0.488	nLung	Down
AP2M1	-0.270772	1.50285e-115	4.18289e-111	0.413	0.616	nLung	Down
RPL32	-0.270844	9.61505e-122	2.67616e-117	0.968	0.983	nLung	Down
GPI	-0.271254	3.48742e-191	9.70653e-187	0.152	0.418	nLung	Down
HNRNPC	-0.27175	2.44358e-117	6.80121e-113	0.599	0.767	nLung	Down
ARL6IP1	-0.272002	8.22701e-107	2.28982e-102	0.403	0.616	nLung	Down
METTL9	-0.272069	1.43299e-153	3.98844e-149	0.317	0.56	nLung	Down
PMAIP1	-0.272426	1.33752e-156	3.72273e-152	0.187	0.432	nLung	Down
KRTCAP3	-0.272661	4.875e-134	1.35686e-129	0.337	0.563	nLung	Down
TMEM134	-0.273927	9.78602e-158	2.72374e-153	0.374	0.619	nLung	Down
RPS17	-0.27471	1.33788e-120	3.72371e-116	0.958	0.971	nLung	Down
NBL1	-0.274808	8.53762e-223	2.37628e-218	0.037	0.285	nLung	Down
DDOST	-0.275167	1.99765e-184	5.56007e-180	0.274	0.546	nLung	Down
TRAF4	-0.27518	1.44025e-170	4.00864e-166	0.301	0.566	nLung	Down
MTHFD2	-0.275257	5.1506e-174	1.43357e-169	0.09	0.319	nLung	Down
FAM207A	-0.275529	2.72609e-219	7.58754e-215	0.141	0.423	nLung	Down
S100A14	-0.275562	7.30731e-16	2.03384e-11	0.677	0.682	nLung	Down
NUDT22	-0.275808	7.04711e-232	1.96142e-227	0.165	0.464	nLung	Down
DAP3	-0.27585	2.66162e-208	7.40808e-204	0.212	0.503	nLung	Down
HM13	-0.276148	2.03556e-173	5.66558e-169	0.287	0.556	nLung	Down
PFKL	-0.276195	3.16927e-157	8.82102e-153	0.19	0.431	nLung	Down
COX5B	-0.276571	1.73649e-142	4.83317e-138	0.816	0.886	nLung	Down
VMP1	-0.276594	7.69674e-107	2.14223e-102	0.512	0.716	nLung	Down
ATP5J	-0.276874	7.37813e-122	2.05356e-117	0.695	0.814	nLung	Down
RNF213	-0.277124	2.80861e-197	7.81721e-193	0.28	0.574	nLung	Down
UFD1L	-0.277203	1.08479e-190	3.01931e-186	0.205	0.475	nLung	Down
LINC01420	-0.277429	3.7483e-119	1.04326e-114	0.368	0.579	nLung	Down
NONO	-0.277445	3.06883e-157	8.54147e-153	0.325	0.578	nLung	Down
TMEM45B	-0.277527	1.14284e-180	3.18087e-176	0.101	0.345	nLung	Down
TMUB1	-0.277685	1.54966e-225	4.31317e-221	0.218	0.523	nLung	Down
SNRNP25	-0.278015	7.97215e-166	2.21889e-161	0.207	0.455	nLung	Down
ECE1	-0.278338	3.76426e-286	1.04771e-281	0.055	0.361	nLung	Down
GALNT6	-0.278658	3.52089e-200	9.79969e-196	0.044	0.273	nLung	Down
UBE2F	-0.278662	3.37905e-222	9.4049e-218	0.163	0.453	nLung	Down
FKBP4	-0.278863	2.2094e-191	6.14942e-187	0.159	0.426	nLung	Down
RSL1D1	-0.279164	5.96493e-146	1.66022e-141	0.402	0.645	nLung	Down
HSF1	-0.279247	1.84732e-198	5.14164e-194	0.171	0.445	nLung	Down
PDXK	-0.279672	1.86608e-146	5.19386e-142	0.354	0.586	nLung	Down
PGLS	-0.279915	1.99905e-147	5.56395e-143	0.417	0.642	nLung	Down
NDUFB4	-0.280299	1.73448e-101	4.82759e-97	0.684	0.801	nLung	Down
KDELR3	-0.280392	2.50281e-230	6.96608e-226	0.045	0.3	nLung	Down
FIBP	-0.280738	5.96174e-207	1.65933e-202	0.248	0.535	nLung	Down
ENSA	-0.280755	3.66852e-61	1.02106e-56	0.627	0.749	nLung	Down
CMTM3	-0.281062	1.47715e-285	4.11135e-281	0.022	0.309	nLung	Down
GAMT	-0.281143	1.64535e-254	4.57951e-250	0.058	0.342	nLung	Down
PPM1G	-0.28119	3.82548e-186	1.06475e-181	0.277	0.551	nLung	Down
MTPN	-0.281306	5.95226e-177	1.65669e-172	0.294	0.568	nLung	Down
SPDEF	-0.281574	4.33051e-177	1.20531e-172	0.049	0.26	nLung	Down
CPE	-0.281806	4.04946e-198	1.12709e-193	0.031	0.251	nLung	Down
F12	-0.28229	1.63847e-274	4.56035e-270	0.004	0.271	nLung	Down
SEC61A1	-0.282317	3.96242e-193	1.10286e-188	0.271	0.551	nLung	Down
PFKP	-0.282425	4.84952e-222	1.34977e-217	0.053	0.306	nLung	Down
HAX1	-0.282935	4.35745e-165	1.21281e-160	0.377	0.624	nLung	Down
HSD17B10	-0.283297	4.976e-159	1.38497e-154	0.278	0.525	nLung	Down
EIF2S2	-0.283314	6.54734e-117	1.82232e-112	0.508	0.703	nLung	Down
EIF3B	-0.283615	1.18458e-205	3.29704e-201	0.223	0.51	nLung	Down
SURF4	-0.283648	3.45646e-187	9.62037e-183	0.33	0.608	nLung	Down
UBE2K	-0.283649	7.48875e-184	2.08434e-179	0.253	0.53	nLung	Down
PAIP1	-0.283788	5.7128e-170	1.59004e-165	0.275	0.533	nLung	Down
ITGB1BP1	-0.283954	1.32244e-222	3.68074e-218	0.201	0.501	nLung	Down
PERP	-0.283977	6.92517e-110	1.92748e-105	0.568	0.741	nLung	Down
CD99	-0.284064	7.11631e-117	1.98068e-112	0.456	0.63	nLung	Down
VKORC1	-0.284519	2.4556e-160	6.83466e-156	0.369	0.612	nLung	Down
UBE2V2	-0.284525	1.35367e-154	3.76768e-150	0.254	0.502	nLung	Down
SET	-0.285051	4.93132e-113	1.37253e-108	0.571	0.743	nLung	Down
MRPL41	-0.285075	2.03783e-147	5.67191e-143	0.515	0.714	nLung	Down
PHLDA3	-0.285152	1.36556e-202	3.80077e-198	0.166	0.439	nLung	Down
RPN2	-0.285185	5.22222e-103	1.4535e-98	0.462	0.657	nLung	Down
TRAM1	-0.285439	1.4516e-108	4.04022e-104	0.547	0.729	nLung	Down
SHARPIN	-0.28578	4.68626e-186	1.30433e-181	0.24	0.51	nLung	Down
NUDT1	-0.286272	1.51072e-230	4.20477e-226	0.082	0.354	nLung	Down
CCT2	-0.286303	7.325e-107	2.03877e-102	0.282	0.499	nLung	Down
HTATIP2	-0.28663	7.74804e-243	2.15651e-238	0.177	0.488	nLung	Down
TIMM13	-0.286964	1.12775e-158	3.13886e-154	0.504	0.72	nLung	Down
TMEM165	-0.287088	5.98796e-128	1.66663e-123	0.419	0.64	nLung	Down
RPS15A	-0.287921	4.55755e-215	1.2685e-210	0.962	0.982	nLung	Down
RUSC1	-0.288639	3.21453e-267	8.94699e-263	0.086	0.392	nLung	Down
NAPRT	-0.288639	5.47699e-107	1.52441e-102	0.136	0.31	nLung	Down
CCDC85B	-0.288769	4.91065e-204	1.36678e-199	0.21	0.497	nLung	Down
TUBA4A	-0.289272	5.23083e-173	1.4559e-168	0.171	0.425	nLung	Down
TPD52L2	-0.289329	3.98189e-228	1.10828e-223	0.164	0.463	nLung	Down
TNFAIP2	-0.289371	1.62496e-138	4.52275e-134	0.089	0.286	nLung	Down
MET	-0.289554	6.91975e-63	1.92598e-58	0.319	0.462	nLung	Down
CTNNB1	-0.290109	1.18194e-102	3.28969e-98	0.423	0.637	nLung	Down
GTF3C6	-0.290332	1.14417e-112	3.18456e-108	0.389	0.581	nLung	Down
UQCC3	-0.290479	1.41303e-224	3.93288e-220	0.247	0.556	nLung	Down
SRP72	-0.290532	1.15201e-180	3.20638e-176	0.274	0.539	nLung	Down
STUB1	-0.290663	2.07008e-157	5.76164e-153	0.449	0.672	nLung	Down
NPM3	-0.290684	1.62605e-252	4.52579e-248	0.09	0.381	nLung	Down
PVRL4	-0.290959	7.91363e-194	2.2026e-189	0.118	0.373	nLung	Down
MEA1	-0.291449	2.42131e-182	6.73922e-178	0.278	0.547	nLung	Down
DSG2	-0.291555	8.86126e-169	2.46636e-164	0.21	0.461	nLung	Down
PKP3	-0.291796	8.76934e-258	2.44077e-253	0.156	0.473	nLung	Down
NDUFB11	-0.291798	6.96975e-99	1.93989e-94	0.691	0.802	nLung	Down
CMPK1	-0.291823	3.13782e-156	8.73348e-152	0.393	0.638	nLung	Down
LGALS3BP	-0.291909	1.28079e-65	3.56484e-61	0.652	0.73	nLung	Down
ZFP36L1	-0.292618	4.67575e-61	1.3014e-56	0.763	0.811	nLung	Down
EIF2AK1	-0.292748	2.9962e-221	8.33931e-217	0.222	0.522	nLung	Down
BLVRA	-0.293165	4.46708e-122	1.24332e-117	0.34	0.553	nLung	Down
PLEC	-0.293826	3.4451e-204	9.58876e-200	0.19	0.476	nLung	Down
PSMC2	-0.294062	1.01775e-174	2.8327e-170	0.22	0.48	nLung	Down
NARF	-0.294369	2.8283e-239	7.87201e-235	0.191	0.511	nLung	Down
MRPL9	-0.294559	2.84514e-235	7.91887e-231	0.176	0.481	nLung	Down
TXNL4A	-0.294689	1.87503e-176	5.21876e-172	0.28	0.537	nLung	Down
SF3B6	-0.295633	1.45157e-137	4.04015e-133	0.613	0.778	nLung	Down
SLC2A4RG	-0.296401	3.29171e-232	9.16182e-228	0.123	0.409	nLung	Down
DTYMK	-0.296633	3.51932e-227	9.79532e-223	0.111	0.391	nLung	Down
WBSCR22	-0.297149	4.92999e-161	1.37216e-156	0.381	0.633	nLung	Down
IER3	-0.297366	2.39518e-123	6.66651e-119	0.396	0.624	nLung	Down
SLC22A18	-0.297708	6.84628e-267	1.90552e-262	0.092	0.398	nLung	Down
FAM114A1	-0.297718	4.10884e-237	1.14361e-232	0.13	0.428	nLung	Down
ABHD11	-0.298013	3.38236e-203	9.41412e-199	0.171	0.452	nLung	Down
FAM50A	-0.298336	9.78759e-176	2.72418e-171	0.299	0.557	nLung	Down
MAP1B	-0.298513	1.45772e-176	4.05727e-172	0.075	0.307	nLung	Down
VDAC2	-0.298582	1.23438e-133	3.43565e-129	0.504	0.691	nLung	Down
SNRPG	-0.298981	4.89449e-118	1.36228e-113	0.613	0.758	nLung	Down
HES4	-0.299524	8.29917e-204	2.30991e-199	0.152	0.438	nLung	Down
TIMM9	-0.299848	7.14139e-199	1.98766e-194	0.201	0.481	nLung	Down
RER1	-0.299936	1.67995e-151	4.6758e-147	0.423	0.64	nLung	Down
BCAP31	-0.300655	8.47536e-149	2.35895e-144	0.527	0.721	nLung	Down
RHOV	-0.300879	1.63661e-211	4.55519e-207	0.05	0.294	nLung	Down
LSM8	-0.300937	2.43909e-193	6.78871e-189	0.336	0.614	nLung	Down
CAPZA2	-0.301454	7.38829e-118	2.05638e-113	0.416	0.638	nLung	Down
SCAND1	-0.30166	7.70477e-83	2.14447e-78	0.538	0.695	nLung	Down
ABRACL	-0.301745	1.93425e-184	5.38359e-180	0.2	0.465	nLung	Down
DNAJC2	-0.302092	2.78055e-252	7.73911e-248	0.155	0.47	nLung	Down
KPNB1	-0.302292	9.47971e-207	2.63849e-202	0.329	0.618	nLung	Down
CAP1	-0.302815	5.872e-182	1.63435e-177	0.381	0.645	nLung	Down
FAM136A	-0.303034	4.48639e-251	1.2487e-246	0.169	0.483	nLung	Down
RPS20	-0.303313	1.20954e-153	3.36651e-149	0.969	0.984	nLung	Down
C19orf53	-0.303562	4.19408e-168	1.16734e-163	0.647	0.805	nLung	Down
SLC50A1	-0.303664	4.30317e-224	1.1977e-219	0.203	0.504	nLung	Down
GARS	-0.304132	6.82082e-214	1.89844e-209	0.144	0.42	nLung	Down
UQCRQ	-0.304201	1.03778e-104	2.88845e-100	0.796	0.874	nLung	Down
TMC6	-0.304516	6.26643e-254	1.74414e-249	0.171	0.484	nLung	Down
COA4	-0.30455	1.71899e-199	4.78448e-195	0.307	0.586	nLung	Down
GBAS	-0.30457	4.16443e-116	1.15908e-111	0.317	0.526	nLung	Down
PYCARD	-0.304874	7.72019e-180	2.14876e-175	0.252	0.512	nLung	Down
NDUFB2	-0.305492	2.34398e-107	6.52401e-103	0.761	0.844	nLung	Down
RPL39L	-0.306143	2.1204e-218	5.90171e-214	0.048	0.295	nLung	Down
PARK7	-0.306556	8.15844e-152	2.27074e-147	0.698	0.822	nLung	Down
POMP	-0.30672	4.557e-145	1.26835e-140	0.619	0.782	nLung	Down
BRIX1	-0.307332	1.40873e-211	3.92093e-207	0.125	0.397	nLung	Down
COX6B1	-0.307478	9.99947e-94	2.78315e-89	0.808	0.867	nLung	Down
METTL5	-0.307659	5.31483e-216	1.47928e-211	0.249	0.539	nLung	Down
PMEPA1	-0.308251	6.43345e-171	1.79062e-166	0.144	0.384	nLung	Down
ERGIC1	-0.308752	1.26416e-226	3.51855e-222	0.256	0.554	nLung	Down
MBOAT2	-0.309433	3.60051e-267	1.00213e-262	0.079	0.379	nLung	Down
NUCKS1	-0.309494	1.76104e-103	4.90149e-99	0.665	0.802	nLung	Down
TOMM20	-0.309636	6.2919e-158	1.75122e-153	0.584	0.766	nLung	Down
TCEA3	-0.309653	4.56506e-119	1.27059e-114	0.324	0.516	nLung	Down
FAM173A	-0.309802	3.61166e-205	1.00523e-200	0.271	0.551	nLung	Down
TMEM54	-0.30987	1.99136e-197	5.54255e-193	0.309	0.582	nLung	Down
COX20	-0.309902	1.40386e-154	3.90737e-150	0.322	0.569	nLung	Down
BSG	-0.310032	1.71928e-120	4.78527e-116	0.605	0.75	nLung	Down
AK2	-0.310207	1.5215e-175	4.2348e-171	0.324	0.586	nLung	Down
CCDC167	-0.310769	4.85888e-247	1.35237e-242	0.113	0.408	nLung	Down
GMDS	-0.310899	2.25517e-110	6.27683e-106	0.087	0.258	nLung	Down
PPIC	-0.31115	1.42337e-180	3.96166e-176	0.271	0.533	nLung	Down
PSMC5	-0.311247	5.5822e-154	1.55369e-149	0.39	0.63	nLung	Down
DNTTIP1	-0.311339	6.18115e-198	1.7204e-193	0.16	0.428	nLung	Down
TRMT112	-0.311493	1.33052e-172	3.70325e-168	0.691	0.835	nLung	Down
UBA52	-0.31152	5.02498e-257	1.3986e-252	0.923	0.956	nLung	Down
CTSC	-0.312638	7.5799e-93	2.10971e-88	0.381	0.561	nLung	Down
PRELID3B	-0.313361	9.03678e-192	2.51521e-187	0.187	0.455	nLung	Down
LRRC59	-0.313969	4.73787e-215	1.31869e-210	0.225	0.512	nLung	Down
OST4	-0.314152	6.25244e-120	1.74024e-115	0.796	0.872	nLung	Down
CAMK2N1	-0.314379	3.68609e-260	1.02595e-255	0.003	0.258	nLung	Down
YKT6	-0.3157	4.21127e-297	1.17212e-292	0.101	0.429	nLung	Down
CCM2	-0.315804	3.41618e-284	9.50826e-280	0.096	0.411	nLung	Down
CDK4	-0.316156	2.13675e-174	5.94721e-170	0.255	0.515	nLung	Down
MRPS16	-0.316222	1.18294e-205	3.29248e-201	0.29	0.569	nLung	Down
MRPS12	-0.316284	9.7595e-195	2.71636e-190	0.262	0.539	nLung	Down
NOL3	-0.316713	3.17721e-213	8.84313e-209	0.199	0.49	nLung	Down
OAS1	-0.317318	2.89813e-240	8.06637e-236	0.039	0.299	nLung	Down
RHOD	-0.317644	6.59348e-206	1.83516e-201	0.153	0.421	nLung	Down
RPL10A	-0.318335	1.29944e-214	3.61673e-210	0.939	0.971	nLung	Down
SLC52A2	-0.320268	4.52963e-260	1.26073e-255	0.12	0.426	nLung	Down
NAMPT	-0.320279	7.71079e-91	2.14615e-86	0.475	0.657	nLung	Down
TARS	-0.320557	2.63974e-252	7.3472e-248	0.104	0.399	nLung	Down
SPINT2	-0.320622	1.70146e-99	4.73566e-95	0.846	0.878	nLung	Down
FBXO2	-0.321151	3.41724e-130	9.5112e-126	0.107	0.3	nLung	Down
MFSD4	-0.32128	9.5447e-286	2.65658e-281	0.042	0.338	nLung	Down
OLA1	-0.322197	3.27743e-215	9.12206e-211	0.247	0.537	nLung	Down
LSM1	-0.322207	1.20693e-159	3.35926e-155	0.295	0.539	nLung	Down
RCN1	-0.322645	2.59614e-247	7.22583e-243	0.213	0.528	nLung	Down
COMTD1	-0.322765	4.79706e-263	1.33517e-258	0.123	0.433	nLung	Down
SLC9A3R2	-0.323205	9.31715e-149	2.59324e-144	0.306	0.537	nLung	Down
PLPP2	-0.323698	9.19047e-265	2.55798e-260	0.229	0.592	nLung	Down
RPL24	-0.324154	9.61149e-129	2.67517e-124	0.947	0.967	nLung	Down
PTMA	-0.324187	8.53569e-177	2.37574e-172	0.964	0.981	nLung	Down
SLC2A1	-0.324449	2.12079e-252	5.9028e-248	0.048	0.324	nLung	Down
RAB2A	-0.32462	3.60603e-135	1.00367e-130	0.574	0.759	nLung	Down
CALR	-0.32565	1.80857e-143	5.03378e-139	0.681	0.83	nLung	Down
ACTB	-0.326608	8.10887e-216	2.25694e-211	0.979	0.984	nLung	Down
MLEC	-0.326707	4.19431e-116	1.1674e-111	0.437	0.642	nLung	Down
LSM4	-0.327176	4.43081e-183	1.23323e-178	0.406	0.657	nLung	Down
ZFAND2A	-0.327394	1.07464e-246	2.99105e-242	0.094	0.384	nLung	Down
SLC22A18AS	-0.328267	0	0	0.002	0.302	nLung	Down
FAM89B	-0.328489	6.85929e-294	1.90915e-289	0.125	0.455	nLung	Down
RAB10	-0.328491	2.1397e-202	5.95542e-198	0.316	0.597	nLung	Down
TXNRD1	-0.329102	7.59567e-137	2.1141e-132	0.21	0.425	nLung	Down
PDIA3	-0.329411	1.16177e-99	3.23355e-95	0.592	0.751	nLung	Down
PPP1R35	-0.329673	1.06775e-289	2.97187e-285	0.121	0.449	nLung	Down
POLR2H	-0.329942	3.45537e-231	9.61732e-227	0.26	0.566	nLung	Down
ZNF593	-0.331323	1.77781e-210	4.94817e-206	0.301	0.578	nLung	Down
NEK6	-0.331493	0	0	0.073	0.404	nLung	Down
MRPL21	-0.33208	1.51653e-231	4.22095e-227	0.293	0.593	nLung	Down
RPL14	-0.332703	2.60018e-200	7.23709e-196	0.935	0.968	nLung	Down
MALSU1	-0.333098	7.51037e-209	2.09036e-204	0.29	0.572	nLung	Down
RPS3	-0.333536	7.43911e-216	2.07053e-211	0.963	0.979	nLung	Down
VOPP1	-0.334242	9.48459e-220	2.63985e-215	0.118	0.393	nLung	Down
CLDN3	-0.334283	1.7901e-190	4.98239e-186	0.422	0.68	nLung	Down
CACYBP	-0.334714	4.59841e-184	1.27988e-179	0.308	0.573	nLung	Down
PRDX1	-0.334821	2.423e-85	6.74394e-81	0.789	0.871	nLung	Down
UBE2L3	-0.337138	1.57616e-120	4.38692e-116	0.437	0.638	nLung	Down
RPL4	-0.337888	1.0209e-166	2.84146e-162	0.87	0.932	nLung	Down
BZW1	-0.337889	1.05718e-195	2.94246e-191	0.377	0.648	nLung	Down
MIR4435-2HG	-0.338106	2.07034e-258	5.76238e-254	0.052	0.334	nLung	Down
SUMO3	-0.338418	3.32672e-188	9.25926e-184	0.379	0.629	nLung	Down
PPP1CA	-0.338655	6.84324e-178	1.90468e-173	0.477	0.703	nLung	Down
RPLP2	-0.339149	5.11578e-277	1.42388e-272	0.978	0.986	nLung	Down
LPP	-0.339158	1.7161e-176	4.77641e-172	0.302	0.559	nLung	Down
SUMO2	-0.339346	8.30884e-218	2.3126e-213	0.827	0.898	nLung	Down
DRAP1	-0.34059	3.67149e-244	1.02188e-239	0.336	0.638	nLung	Down
RBCK1	-0.340668	2.80586e-217	7.80955e-213	0.311	0.595	nLung	Down
SNRPD1	-0.341141	2.64445e-157	7.36029e-153	0.42	0.645	nLung	Down
ARMC10	-0.341162	3.51343e-264	9.77893e-260	0.182	0.504	nLung	Down
PSMD1	-0.341226	1.09342e-130	3.04332e-126	0.17	0.39	nLung	Down
TMEM208	-0.34221	1.69851e-202	4.72745e-198	0.37	0.639	nLung	Down
NDUFS8	-0.34221	4.81923e-175	1.34134e-170	0.534	0.728	nLung	Down
PFN1	-0.342892	4.38477e-158	1.22041e-153	0.848	0.899	nLung	Down
MRPS6	-0.343832	3.88767e-71	1.08205e-66	0.419	0.574	nLung	Down
H1F0	-0.344153	7.10562e-141	1.97771e-136	0.365	0.597	nLung	Down
TMED2	-0.344454	1.83171e-149	5.09819e-145	0.602	0.774	nLung	Down
RAB13	-0.344472	1.79284e-165	4.99002e-161	0.484	0.701	nLung	Down
PPA1	-0.345529	2.55222e-149	7.10359e-145	0.648	0.798	nLung	Down
NTHL1	-0.346607	4.67914e-173	1.30235e-168	0.211	0.466	nLung	Down
APH1A	-0.346917	1.95376e-236	5.4379e-232	0.354	0.649	nLung	Down
PRSS23	-0.347175	2.25998e-230	6.2902e-226	0.058	0.322	nLung	Down
STRA13	-0.348845	1.05732e-136	2.94284e-132	0.452	0.653	nLung	Down
TSR3	-0.349176	1.80071e-274	5.01193e-270	0.177	0.499	nLung	Down
ILF2	-0.349935	1.2602e-195	3.50752e-191	0.308	0.582	nLung	Down
OSTC	-0.351018	1.09252e-212	3.0408e-208	0.39	0.662	nLung	Down
LSM2	-0.351108	1.67901e-209	4.6732e-205	0.275	0.549	nLung	Down
CNPY2	-0.351343	1.35195e-214	3.76288e-210	0.466	0.709	nLung	Down
DUSP4	-0.352492	5.76678e-145	1.60507e-140	0.076	0.273	nLung	Down
PDCD5	-0.352565	5.40891e-193	1.50546e-188	0.4	0.649	nLung	Down
ST14	-0.352895	1.27809e-254	3.5573e-250	0.186	0.493	nLung	Down
ATP6V0B	-0.352942	1.5533e-144	4.3233e-140	0.567	0.734	nLung	Down
ATP1B1	-0.353038	1.0565e-58	2.94055e-54	0.738	0.811	nLung	Down
ZC3H15	-0.353194	5.93222e-217	1.65112e-212	0.351	0.631	nLung	Down
SKAP2	-0.353233	4.02838e-284	1.12122e-279	0.073	0.38	nLung	Down
TM4SF1	-0.353374	6.60113e-75	1.83729e-70	0.528	0.648	nLung	Down
LY96	-0.354206	2.28288e-286	6.35394e-282	0.053	0.355	nLung	Down
YWHAB	-0.354398	8.74772e-172	2.43475e-167	0.598	0.775	nLung	Down
POP7	-0.354521	1.90463e-276	5.30117e-272	0.228	0.557	nLung	Down
RAC3	-0.354765	9.20685e-267	2.56254e-262	0.052	0.338	nLung	Down
TNFRSF21	-0.354858	5.17732e-266	1.441e-261	0.082	0.378	nLung	Down
PLA2G16	-0.355865	1.98844e-91	5.53442e-87	0.553	0.699	nLung	Down
AUP1	-0.356052	6.74838e-264	1.87828e-259	0.319	0.628	nLung	Down
PHB	-0.356809	1.50126e-215	4.17845e-211	0.405	0.668	nLung	Down
PFDN4	-0.356855	3.91362e-233	1.08928e-228	0.22	0.518	nLung	Down
MRPS33	-0.357363	4.57258e-217	1.27269e-212	0.353	0.631	nLung	Down
CLIC1	-0.357494	7.88743e-186	2.19531e-181	0.732	0.848	nLung	Down
SPINT1	-0.358124	9.49426e-266	2.64254e-261	0.351	0.662	nLung	Down
IRAK1	-0.358346	1.34483e-299	3.74307e-295	0.11	0.437	nLung	Down
CSNK2B	-0.358368	1.16098e-188	3.23135e-184	0.394	0.639	nLung	Down
UBE2D2	-0.359106	4.63997e-187	1.29144e-182	0.492	0.707	nLung	Down
SPTSSA	-0.35932	8.0159e-25	2.23106e-20	0.555	0.665	nLung	Down
PPP4C	-0.359531	1.86375e-240	5.18736e-236	0.368	0.655	nLung	Down
TMEM123	-0.359543	1.04945e-220	2.92095e-216	0.448	0.718	nLung	Down
PON2	-0.360031	8.42413e-118	2.34469e-113	0.474	0.686	nLung	Down
ACP1	-0.360124	6.85427e-199	1.90775e-194	0.433	0.681	nLung	Down
PSMD8	-0.360554	8.06659e-144	2.24517e-139	0.479	0.685	nLung	Down
PPDPF	-0.360719	4.47234e-145	1.24479e-140	0.89	0.923	nLung	Down
CKS1B	-0.360794	2.71465e-123	7.5557e-119	0.294	0.511	nLung	Down
HSP90AB1	-0.361097	1.898e-202	5.28271e-198	0.813	0.92	nLung	Down
CLTB	-0.361839	1.71503e-214	4.77345e-210	0.401	0.657	nLung	Down
HIST1H2BD	-0.361879	1.68162e-221	4.68045e-217	0.086	0.351	nLung	Down
C1orf43	-0.36275	1.29203e-206	3.5961e-202	0.499	0.736	nLung	Down
TMEM106C	-0.362874	1.7942e-245	4.9938e-241	0.147	0.45	nLung	Down
RPL29	-0.362961	7.32432e-281	2.03858e-276	0.943	0.972	nLung	Down
PGM2L1	-0.363548	8.95423e-246	2.49223e-241	0.14	0.449	nLung	Down
CYCS	-0.364463	4.69822e-160	1.30766e-155	0.543	0.748	nLung	Down
2021-09-07	-0.365678	7.77918e-152	2.16518e-147	0.38	0.625	nLung	Down
TSTA3	-0.365796	2.72417e-229	7.5822e-225	0.237	0.533	nLung	Down
STEAP1	-0.366531	9.94817e-307	2.76887e-302	0.012	0.307	nLung	Down
TMPRSS4	-0.366554	0	0	0.026	0.349	nLung	Down
RHOBTB3	-0.366708	1.13648e-158	3.16316e-154	0.225	0.466	nLung	Down
SSR2	-0.368031	2.37116e-151	6.59966e-147	0.699	0.827	nLung	Down
SRM	-0.368085	1.63089e-289	4.53926e-285	0.129	0.45	nLung	Down
ENY2	-0.368342	1.87975e-209	5.2319e-205	0.521	0.753	nLung	Down
MRPL15	-0.368626	3.44175e-279	9.57942e-275	0.124	0.443	nLung	Down
RPL27A	-0.368758	0	0	0.973	0.984	nLung	Down
RPL9	-0.36882	6.58644e-252	1.8332e-247	0.964	0.979	nLung	Down
TPM3	-0.368949	2.60794e-241	7.25868e-237	0.475	0.74	nLung	Down
MRPL13	-0.369398	4.2032e-204	1.16988e-199	0.246	0.524	nLung	Down
NAP1L1	-0.3694	7.60335e-168	2.11624e-163	0.642	0.805	nLung	Down
ATP5E	-0.370606	7.69935e-79	2.14296e-74	0.925	0.94	nLung	Down
RPS16	-0.370886	5.54203e-118	1.54251e-113	0.967	0.982	nLung	Down
PSMA3	-0.371226	1.98579e-130	5.52705e-126	0.381	0.596	nLung	Down
RPL36A	-0.372271	6.38516e-100	1.77718e-95	0.744	0.83	nLung	Down
ATP5J2	-0.372348	7.96232e-145	2.21615e-140	0.709	0.83	nLung	Down
GDF15	-0.374186	7.06591e-140	1.96666e-135	0.31	0.559	nLung	Down
RANBP1	-0.375101	2.06099e-170	5.73636e-166	0.444	0.675	nLung	Down
RNF181	-0.375759	3.12754e-179	8.70489e-175	0.456	0.69	nLung	Down
CISD2	-0.37647	2.1589e-272	6.00886e-268	0.235	0.555	nLung	Down
SLC25A6	-0.37708	2.36471e-107	6.58171e-103	0.817	0.876	nLung	Down
LSR	-0.377507	3.1e-237	8.62822e-233	0.305	0.598	nLung	Down
ITGB4	-0.378141	5.08973e-295	1.41663e-290	0.049	0.357	nLung	Down
RBM8A	-0.378214	1.11615e-175	3.10659e-171	0.507	0.723	nLung	Down
RPS23	-0.378249	0	0	0.96	0.978	nLung	Down
SRSF9	-0.378287	3.79688e-210	1.05678e-205	0.469	0.696	nLung	Down
RPS15	-0.378676	2.17737e-285	6.06028e-281	0.968	0.981	nLung	Down
BID	-0.37872	0	0	0.078	0.429	nLung	Down
RPL35	-0.379646	1.86345e-226	5.18654e-222	0.95	0.97	nLung	Down
BET1	-0.380388	8.1555e-238	2.26992e-233	0.167	0.463	nLung	Down
TNC	-0.381119	1.3924e-145	3.87546e-141	0.079	0.275	nLung	Down
MRPS15	-0.381189	8.33706e-185	2.32045e-180	0.432	0.657	nLung	Down
RPL38	-0.382014	9.16552e-207	2.55104e-202	0.922	0.955	nLung	Down
SNHG8	-0.382209	3.28702e-109	9.14877e-105	0.555	0.708	nLung	Down
MT1E	-0.38357	1.49392e-19	4.15801e-15	0.588	0.612	nLung	Down
SNX6	-0.387056	7.79306e-219	2.16904e-214	0.205	0.49	nLung	Down
GADD45GIP1	-0.388086	2.10016e-264	5.84539e-260	0.507	0.767	nLung	Down
RPL27	-0.388438	6.33988e-282	1.76458e-277	0.942	0.963	nLung	Down
FAM195A	-0.391421	1.91741e-246	5.33673e-242	0.225	0.522	nLung	Down
ANP32B	-0.392286	1.79525e-223	4.99673e-219	0.482	0.729	nLung	Down
ITM2C	-0.393121	1.61006e-243	4.48128e-239	0.094	0.374	nLung	Down
2021-09-09	-0.394562	0	0	0.253	0.61	nLung	Down
FAM177A1	-0.395416	1.46233e-17	4.0701e-13	0.599	0.685	nLung	Down
FAM162A	-0.396087	7.26302e-212	2.02152e-207	0.29	0.569	nLung	Down
HLA-A	-0.396906	3.85846e-45	1.07393e-40	0.867	0.828	nLung	Down
HSPA1A	-0.397019	2.99228e-65	8.32842e-61	0.532	0.691	nLung	Down
MRPS34	-0.397623	3.1076e-265	8.64938e-261	0.374	0.671	nLung	Down
AURKAIP1	-0.399039	2.01856e-247	5.61826e-243	0.596	0.785	nLung	Down
EIF3I	-0.399042	1.35542e-210	3.77255e-206	0.436	0.683	nLung	Down
C19orf24	-0.401559	2.73825e-280	7.62137e-276	0.316	0.632	nLung	Down
TUBA1C	-0.401623	1.04307e-187	2.90318e-183	0.381	0.644	nLung	Down
RPL28	-0.402156	2.09795e-245	5.83923e-241	0.965	0.981	nLung	Down
YWHAG	-0.403298	1.25574e-294	3.4951e-290	0.218	0.551	nLung	Down
TCEB2	-0.403642	1.40356e-269	3.90652e-265	0.809	0.898	nLung	Down
FBXO32	-0.404412	1.90801e-190	5.31058e-186	0.071	0.306	nLung	Down
APRT	-0.405245	7.48987e-185	2.08465e-180	0.631	0.792	nLung	Down
MCTS1	-0.405675	2.78205e-246	7.74327e-242	0.249	0.551	nLung	Down
PSMB3	-0.406178	2.47822e-187	6.89762e-183	0.538	0.74	nLung	Down
DAP	-0.406542	1.25522e-199	3.49364e-195	0.254	0.512	nLung	Down
PSMD7	-0.407067	5.87174e-248	1.63428e-243	0.294	0.593	nLung	Down
RPL19	-0.407236	0	0	0.974	0.982	nLung	Down
RBM17	-0.409358	3.66078e-157	1.01891e-152	0.284	0.525	nLung	Down
SNF8	-0.409559	1.22562e-283	3.41127e-279	0.299	0.605	nLung	Down
LINC00152	-0.410284	0	0	0.064	0.439	nLung	Down
CD63	-0.410377	1.41884e-123	3.94905e-119	0.932	0.95	nLung	Down
RPL10	-0.410635	0	0	0.99	0.995	nLung	Down
SNHG15	-0.41089	2.0278e-274	5.64398e-270	0.159	0.478	nLung	Down
ASPH	-0.412822	1.14502e-82	3.18693e-78	0.469	0.611	nLung	Down
ADAM15	-0.413663	0	0	0.189	0.541	nLung	Down
MRPL51	-0.413841	1.81275e-237	5.04542e-233	0.569	0.774	nLung	Down
IFNGR2	-0.41652	0	0	0.238	0.582	nLung	Down
RPS4X	-0.416891	4.14244e-220	1.15297e-215	0.945	0.983	nLung	Down
VDAC1	-0.416912	2.35452e-255	6.55333e-251	0.367	0.659	nLung	Down
RAN	-0.417094	6.56623e-186	1.82758e-181	0.612	0.792	nLung	Down
FKBP3	-0.41749	3.56539e-177	9.92354e-173	0.265	0.516	nLung	Down
PSMD4	-0.417595	5.56742e-262	1.54958e-257	0.346	0.649	nLung	Down
RAB25	-0.417602	8.8613e-247	2.46637e-242	0.476	0.728	nLung	Down
ATP5H	-0.418428	2.13928e-220	5.95425e-216	0.637	0.813	nLung	Down
COX5A	-0.418679	2.77034e-246	7.71068e-242	0.609	0.8	nLung	Down
UGDH	-0.41892	2.03083e-203	5.6524e-199	0.219	0.499	nLung	Down
TCEA1	-0.41905	2.59459e-183	7.22152e-179	0.435	0.682	nLung	Down
BCL7C	-0.419621	0	0	0.199	0.561	nLung	Down
CANX	-0.420275	5.19793e-200	1.44674e-195	0.536	0.744	nLung	Down
RPS14	-0.420574	0	0	0.979	0.984	nLung	Down
HSPA8	-0.420601	1.53438e-181	4.27063e-177	0.736	0.849	nLung	Down
EIF6	-0.421108	1.05321e-231	2.93141e-227	0.359	0.641	nLung	Down
PHLDA1	-0.421236	1.96344e-221	5.46484e-217	0.073	0.331	nLung	Down
DDIT4	-0.421412	3.49497e-171	9.72755e-167	0.193	0.445	nLung	Down
HMGN1	-0.421817	1.80953e-240	5.03648e-236	0.725	0.854	nLung	Down
MYDGF	-0.421932	4.93809e-245	1.37442e-240	0.504	0.734	nLung	Down
ARHGDIB	-0.423091	2.32124e-176	6.4607e-172	0.382	0.625	nLung	Down
PSMB4	-0.423797	8.63388e-292	2.40307e-287	0.328	0.644	nLung	Down
DSP	-0.423904	5.52876e-264	1.53882e-259	0.142	0.457	nLung	Down
RPL23A	-0.424497	0	0	0.964	0.982	nLung	Down
EIF3E	-0.425374	2.91113e-177	8.10255e-173	0.703	0.849	nLung	Down
HSP90B1	-0.426324	1.51944e-150	4.22906e-146	0.657	0.8	nLung	Down
CLPTM1L	-0.426343	2.80562e-267	7.80888e-263	0.268	0.579	nLung	Down
UBE2I	-0.426349	3.24744e-292	9.03861e-288	0.374	0.682	nLung	Down
RNF7	-0.427312	4.05383e-259	1.1283e-254	0.456	0.713	nLung	Down
MPG	-0.427451	6.38505e-301	1.77715e-296	0.289	0.608	nLung	Down
NDUFS5	-0.427822	1.01025e-157	2.81183e-153	0.758	0.841	nLung	Down
RALA	-0.428371	0	0	0.191	0.535	nLung	Down
MT-CO2	-0.428439	3.42724e-116	9.53904e-112	0.985	0.962	nLung	Down
CPD	-0.429431	1.22674e-247	3.41439e-243	0.165	0.46	nLung	Down
SSR3	-0.42949	1.94136e-263	5.40339e-259	0.488	0.748	nLung	Down
RPL15	-0.429971	0	0	0.958	0.981	nLung	Down
PRDX2	-0.43019	1.52591e-191	4.24707e-187	0.579	0.767	nLung	Down
MGST1	-0.43121	1.58842e-94	4.42105e-90	0.791	0.888	nLung	Down
TGM2	-0.431985	8.78026e-147	2.44381e-142	0.104	0.304	nLung	Down
TUBA1B	-0.435378	2.78033e-63	7.73848e-59	0.643	0.761	nLung	Down
RPL36	-0.435886	9.21893e-250	2.5659e-245	0.937	0.962	nLung	Down
APOE	-0.436184	7.65521e-31	2.13067e-26	0.32	0.431	nLung	Down
CHCHD10	-0.437182	5.23795e-192	1.45788e-187	0.508	0.726	nLung	Down
SYNGR2	-0.437725	2.26285e-264	6.29818e-260	0.486	0.732	nLung	Down
PTGS2	-0.437951	2.03549e-121	5.66538e-117	0.108	0.293	nLung	Down
LYPLA1	-0.438839	3.93003e-239	1.09384e-234	0.33	0.619	nLung	Down
PDAP1	-0.439426	5.0988e-298	1.41915e-293	0.355	0.673	nLung	Down
TMEM147	-0.440615	1.01521e-276	2.82564e-272	0.51	0.748	nLung	Down
WDR45B	-0.442666	0	0	0.265	0.61	nLung	Down
ATP5G3	-0.442895	6.84175e-231	1.90426e-226	0.652	0.815	nLung	Down
PSMB2	-0.44336	1.02524e-225	2.85354e-221	0.393	0.648	nLung	Down
MANF	-0.444054	2.46792e-281	6.86897e-277	0.264	0.589	nLung	Down
EGFL7	-0.446003	1.35445e-299	3.76984e-295	0.126	0.452	nLung	Down
CCT5	-0.448228	2.36459e-230	6.58136e-226	0.255	0.546	nLung	Down
CAPN1	-0.448437	1.80096e-277	5.01262e-273	0.3	0.613	nLung	Down
RPSA	-0.449015	7.59558e-237	2.11408e-232	0.906	0.951	nLung	Down
GPX1	-0.44923	1.86591e-243	5.19339e-239	0.755	0.881	nLung	Down
CTSA	-0.450421	2.122e-289	5.90617e-285	0.239	0.567	nLung	Down
CARHSP1	-0.450507	2.55477e-277	7.1107e-273	0.234	0.561	nLung	Down
RPL18A	-0.451491	0	0	0.959	0.981	nLung	Down
CCT3	-0.451603	5.04582e-281	1.4044e-276	0.347	0.656	nLung	Down
SPATS2L	-0.452123	3.16486e-281	8.80876e-277	0.301	0.623	nLung	Down
ATP6V1F	-0.453793	2.84909e-298	7.92988e-294	0.603	0.809	nLung	Down
LAMTOR2	-0.454188	0	0	0.448	0.737	nLung	Down
CFL1	-0.454264	0	0	0.833	0.905	nLung	Down
APOA1BP	-0.45443	0	0	0.326	0.649	nLung	Down
TALDO1	-0.454727	4.36964e-260	1.2162e-255	0.494	0.747	nLung	Down
CTSB	-0.455995	1.15349e-249	3.21051e-245	0.435	0.709	nLung	Down
LSM5	-0.456408	1.72189e-210	4.79255e-206	0.464	0.703	nLung	Down
H2AFZ	-0.457393	3.72792e-139	1.03759e-134	0.619	0.767	nLung	Down
NDUFB10	-0.457562	3.37999e-262	9.40752e-258	0.593	0.792	nLung	Down
SOX4	-0.457804	3.7608e-214	1.04674e-209	0.433	0.734	nLung	Down
BUD31	-0.459766	1.88922e-270	5.25826e-266	0.46	0.735	nLung	Down
CLDN4	-0.461041	6.33209e-249	1.76241e-244	0.721	0.858	nLung	Down
GDI2	-0.461095	2.16922e-193	6.03759e-189	0.37	0.63	nLung	Down
PDIA6	-0.461534	2.48442e-218	6.91488e-214	0.527	0.735	nLung	Down
PFDN2	-0.46321	6.64307e-295	1.84896e-290	0.409	0.697	nLung	Down
RPL7A	-0.463555	0	0	0.937	0.972	nLung	Down
LGALS3	-0.464572	1.62146e-55	4.51302e-51	0.838	0.856	nLung	Down
NAA10	-0.465189	0	0	0.266	0.593	nLung	Down
TKT	-0.465587	1.0286e-198	2.8629e-194	0.611	0.785	nLung	Down
SNRPB	-0.466423	4.66967e-235	1.29971e-230	0.467	0.707	nLung	Down
CYC1	-0.466607	7.33664e-248	2.04201e-243	0.376	0.654	nLung	Down
TMEM167A	-0.468237	0	0	0.292	0.628	nLung	Down
RPS27A	-0.46833	0	0	0.966	0.985	nLung	Down
HIST1H2AC	-0.470705	1.01805e-200	2.83353e-196	0.15	0.416	nLung	Down
SDF2L1	-0.470734	1.08733e-184	3.02637e-180	0.338	0.587	nLung	Down
IFI16	-0.47204	1.23531e-231	3.43825e-227	0.143	0.419	nLung	Down
SNHG7	-0.472106	7.80369e-116	2.172e-111	0.494	0.664	nLung	Down
C9orf16	-0.472604	2.72007e-276	7.57076e-272	0.479	0.738	nLung	Down
C17orf89	-0.474087	3.04594e-301	8.47777e-297	0.423	0.706	nLung	Down
FHL2	-0.475654	0	0	0.023	0.358	nLung	Down
HINT1	-0.476589	0	0	0.883	0.928	nLung	Down
RAB34	-0.477477	0	0	0.289	0.628	nLung	Down
ARPC3	-0.47767	0	0	0.699	0.863	nLung	Down
RGS10	-0.478106	0	0	0.067	0.451	nLung	Down
C1orf122	-0.479136	0	0	0.299	0.633	nLung	Down
LAPTM4B	-0.479328	1.0862e-232	3.02323e-228	0.318	0.604	nLung	Down
BTF3	-0.481662	0	0	0.85	0.923	nLung	Down
C14orf166	-0.482027	2.42723e-234	6.7557e-230	0.491	0.721	nLung	Down
GTF3A	-0.482885	1.29769e-299	3.61185e-295	0.355	0.655	nLung	Down
PGAM1	-0.483165	1.02969e-287	2.86592e-283	0.352	0.654	nLung	Down
HILPDA	-0.48395	3.78251e-221	1.05278e-216	0.049	0.298	nLung	Down
AKR1C3	-0.484094	1.14056e-62	3.17453e-58	0.129	0.251	nLung	Down
NENF	-0.486541	8.94827e-301	2.49057e-296	0.48	0.727	nLung	Down
ADRM1	-0.487471	0	0	0.283	0.607	nLung	Down
COPS6	-0.489317	6.83657e-277	1.90282e-272	0.335	0.642	nLung	Down
MRPL12	-0.490484	0	0	0.285	0.641	nLung	Down
SNRPE	-0.492384	6.50885e-296	1.81161e-291	0.531	0.768	nLung	Down
TMED3	-0.494223	0	0	0.348	0.672	nLung	Down
RPL12	-0.495341	6.06987e-271	1.68943e-266	0.947	0.977	nLung	Down
MTDH	-0.497155	9.5376e-193	2.6546e-188	0.606	0.773	nLung	Down
PSMG3	-0.497751	0	0	0.198	0.572	nLung	Down
TAGLN2	-0.498927	2.79773e-162	7.78693e-158	0.767	0.848	nLung	Down
LMAN2	-0.499253	1.57005e-285	4.36993e-281	0.485	0.732	nLung	Down
CKLF	-0.499512	0	0	0.227	0.584	nLung	Down
TRIP6	-0.500451	0	0	0.235	0.606	nLung	Down
NACA	-0.500949	0	0	0.897	0.96	nLung	Down
PAFAH1B3	-0.502142	0	0	0.139	0.536	nLung	Down
UQCC2	-0.504852	0	0	0.266	0.591	nLung	Down
CBX3	-0.505937	0	0	0.373	0.704	nLung	Down
S100A6	-0.506213	1.38723e-90	3.86108e-86	0.993	0.973	nLung	Down
C6orf48	-0.50636	5.3619e-260	1.49238e-255	0.584	0.79	nLung	Down
EEF1B2	-0.510314	0	0	0.824	0.908	nLung	Down
NDUFB9	-0.511127	5.58285e-195	1.55387e-190	0.644	0.797	nLung	Down
RPLP0	-0.513745	0	0	0.925	0.974	nLung	Down
GNAS	-0.516697	5.66614e-265	1.57706e-260	0.706	0.849	nLung	Down
RPS8	-0.517992	0	0	0.958	0.979	nLung	Down
CALU	-0.520197	0	0	0.231	0.614	nLung	Down
FXYD5	-0.520988	4.52543e-287	1.25956e-282	0.255	0.57	nLung	Down
RPS3A	-0.521196	0	0	0.95	0.98	nLung	Down
SSBP1	-0.521269	7.50206e-282	2.08805e-277	0.496	0.748	nLung	Down
LAGE3	-0.522522	0	0	0.262	0.583	nLung	Down
S100A10	-0.52273	0	0	0.866	0.956	nLung	Down
S100A13	-0.525376	1.41268e-149	3.93192e-145	0.638	0.759	nLung	Down
GNB2	-0.525869	0	0	0.517	0.777	nLung	Down
ZNF706	-0.528485	0	0	0.387	0.705	nLung	Down
VSTM2L	-0.529605	3.78471e-275	1.0534e-270	0.107	0.427	nLung	Down
WFDC2	-0.53029	3.01869e-123	8.40192e-119	0.792	0.859	nLung	Down
CD24	-0.533733	0	0	0.237	0.624	nLung	Down
IFI6	-0.534712	4.70927e-77	1.31073e-72	0.303	0.47	nLung	Down
CNIH4	-0.535794	0	0	0.405	0.714	nLung	Down
WFDC3	-0.536648	1.67004e-231	4.64821e-227	0.025	0.269	nLung	Down
PLP2	-0.53674	1.37343e-282	3.82267e-278	0.447	0.705	nLung	Down
RPS21	-0.537264	4.39815e-235	1.22414e-230	0.901	0.935	nLung	Down
CCNI	-0.538835	1.53987e-253	4.28592e-249	0.732	0.865	nLung	Down
C20orf24	-0.539394	0	0	0.3	0.654	nLung	Down
HSPD1	-0.542399	0	0	0.436	0.739	nLung	Down
PDZK1IP1	-0.544296	1.02134e-190	2.8427e-186	0.341	0.572	nLung	Down
C16orf13	-0.545375	0	0	0.455	0.736	nLung	Down
PPIB	-0.545416	1.43949e-188	4.00653e-184	0.675	0.824	nLung	Down
NET1	-0.545463	1.49907e-209	4.17236e-205	0.247	0.522	nLung	Down
EEF1D	-0.54599	5.8776e-278	1.63591e-273	0.855	0.936	nLung	Down
RPL39	-0.546198	0	0	0.954	0.973	nLung	Down
EIF3H	-0.547027	0	0	0.607	0.827	nLung	Down
C7orf50	-0.548216	0	0	0.372	0.679	nLung	Down
EPCAM	-0.548564	0	0	0.694	0.849	nLung	Down
RPL13	-0.54887	0	0	0.982	0.991	nLung	Down
LDHB	-0.551501	5.09275e-139	1.41747e-134	0.701	0.813	nLung	Down
DUSP23	-0.555886	7.5336e-292	2.09683e-287	0.376	0.674	nLung	Down
ZNHIT1	-0.560598	0	0	0.527	0.789	nLung	Down
RPS5	-0.561237	0	0	0.926	0.969	nLung	Down
PDCD6	-0.563162	1.28112e-299	3.56573e-295	0.445	0.718	nLung	Down
BNIP3	-0.563317	2.16723e-272	6.03204e-268	0.356	0.659	nLung	Down
CTSD	-0.563513	5.8671e-237	1.63299e-232	0.756	0.86	nLung	Down
TCEB1	-0.564206	0	0	0.51	0.784	nLung	Down
RPL37	-0.564367	0	0	0.944	0.975	nLung	Down
AP1S1	-0.566462	0	0	0.208	0.613	nLung	Down
PDIA4	-0.56872	0	0	0.311	0.651	nLung	Down
ANAPC11	-0.568904	0	0	0.668	0.845	nLung	Down
CEACAM5	-0.569308	3.33065e-252	9.27019e-248	0.017	0.276	nLung	Down
YWHAZ	-0.572966	0	0	0.544	0.806	nLung	Down
HEBP2	-0.574264	0	0	0.368	0.69	nLung	Down
GOLM1	-0.576255	0	0	0.165	0.59	nLung	Down
KRT8	-0.577202	0	0	0.754	0.893	nLung	Down
S100A11	-0.578927	4.67925e-297	1.30238e-292	0.92	0.952	nLung	Down
SRD5A3	-0.579198	0	0	0.156	0.541	nLung	Down
HSPE1	-0.579424	0	0	0.682	0.866	nLung	Down
JTB	-0.580275	0	0	0.665	0.843	nLung	Down
CYBA	-0.580304	0	0	0.534	0.804	nLung	Down
SFN	-0.581093	3.41291e-296	9.49917e-292	0.234	0.56	nLung	Down
H2AFV	-0.583396	4.4478e-295	1.23796e-290	0.447	0.715	nLung	Down
PCSK1N	-0.583703	3.91363e-272	1.08928e-267	0.172	0.491	nLung	Down
BIRC3	-0.584139	1.19105e-138	3.31505e-134	0.136	0.335	nLung	Down
CALD1	-0.585327	0	0	0.027	0.379	nLung	Down
ARPC1A	-0.585332	0	0	0.493	0.759	nLung	Down
TNNT1	-0.588177	0	0	0.026	0.378	nLung	Down
TNFRSF12A	-0.592665	0	0	0.28	0.64	nLung	Down
NPM1	-0.593475	0	0	0.793	0.915	nLung	Down
RPS19	-0.594705	0	0	0.977	0.99	nLung	Down
RPL7	-0.59504	0	0	0.957	0.98	nLung	Down
PYCR1	-0.597602	0	0	0.05	0.496	nLung	Down
KRT7	-0.597903	0	0	0.489	0.805	nLung	Down
ATP5C1	-0.599802	1.12265e-146	3.12468e-142	0.493	0.684	nLung	Down
KRT10	-0.602319	0	0	0.585	0.803	nLung	Down
SUB1	-0.60675	0	0	0.666	0.852	nLung	Down
SERINC2	-0.607052	0	0	0.171	0.569	nLung	Down
RPL30	-0.608367	0	0	0.953	0.981	nLung	Down
MDH2	-0.611127	0	0	0.462	0.748	nLung	Down
SQSTM1	-0.611721	4.54971e-284	1.26632e-279	0.684	0.848	nLung	Down
PPIA	-0.61339	0	0	0.881	0.949	nLung	Down
SLC25A37	-0.615507	3.50622e-300	9.75887e-296	0.235	0.572	nLung	Down
STMN1	-0.619138	3.39199e-161	9.44093e-157	0.193	0.429	nLung	Down
EGLN3	-0.621271	0	0	0.012	0.315	nLung	Down
ABCC3	-0.622618	0	0	0.065	0.533	nLung	Down
MZT2B	-0.62518	0	0	0.583	0.798	nLung	Down
CCL20	-0.62534	1.79168e-95	4.98679e-91	0.109	0.263	nLung	Down
SSR4	-0.62549	0	0	0.8	0.905	nLung	Down
SLC25A39	-0.625995	0	0	0.28	0.663	nLung	Down
EIF4EBP1	-0.629595	0	0	0.11	0.525	nLung	Down
SPINK5	-0.630084	1.08146e-83	3.01004e-79	0.136	0.285	nLung	Down
RHEB	-0.630823	0	0	0.519	0.8	nLung	Down
RPL13A	-0.632479	0	0	0.984	0.991	nLung	Down
MIF	-0.642987	0	0	0.526	0.766	nLung	Down
NHP2	-0.644405	0	0	0.424	0.759	nLung	Down
CST6	-0.644765	1.44876e-52	4.03234e-48	0.214	0.352	nLung	Down
NPDC1	-0.644987	0	0	0.049	0.472	nLung	Down
PRDX4	-0.645215	0	0	0.368	0.701	nLung	Down
GNB2L1	-0.650949	0	0	0.916	0.968	nLung	Down
C4orf48	-0.652481	0	0	0.236	0.651	nLung	Down
POLR2J	-0.654686	0	0	0.463	0.762	nLung	Down
CCND1	-0.662368	2.02847e-244	5.64584e-240	0.385	0.658	nLung	Down
ASS1	-0.662446	2.77688e-153	7.7289e-149	0.184	0.4	nLung	Down
RPS7	-0.663676	0	0	0.947	0.975	nLung	Down
SHFM1	-0.667092	0	0	0.688	0.876	nLung	Down
GGCT	-0.667572	0	0	0.277	0.627	nLung	Down
LGALS1	-0.672048	4.26522e-186	1.18714e-181	0.412	0.644	nLung	Down
UPP1	-0.674047	0	0	0.163	0.567	nLung	Down
RHOC	-0.679677	0	0	0.287	0.7	nLung	Down
MRPL36	-0.68139	0	0	0.251	0.641	nLung	Down
ACTG1	-0.683337	0	0	0.92	0.961	nLung	Down
NME1	-0.685255	0	0	0.222	0.628	nLung	Down
RPS18	-0.685543	0	0	0.979	0.99	nLung	Down
AP3S1	-0.689753	0	0	0.28	0.645	nLung	Down
FAM83A	-0.696111	0	0	0.014	0.408	nLung	Down
GPX3	-0.699392	2.47375e-251	6.88519e-247	0.081	0.356	nLung	Down
HIST1H1C	-0.699602	1.38672e-168	3.85965e-164	0.245	0.495	nLung	Down
LY6D	-0.70202	2.42327e-247	6.74469e-243	0.006	0.253	nLung	Down
CCT6A	-0.70842	0	0	0.307	0.652	nLung	Down
MZT2A	-0.721186	0	0	0.367	0.744	nLung	Down
SH3BGRL3	-0.722082	0	0	0.625	0.842	nLung	Down
RAMP1	-0.727442	0	0	0.057	0.497	nLung	Down
TXN	-0.733055	0	0	0.816	0.922	nLung	Down
TMED9	-0.73384	0	0	0.445	0.767	nLung	Down
PABPC1	-0.73442	0	0	0.752	0.913	nLung	Down
PRELID1	-0.735133	0	0	0.497	0.8	nLung	Down
TUBB	-0.741757	0	0	0.366	0.692	nLung	Down
BST2	-0.744893	0	0	0.134	0.577	nLung	Down
IFI27	-0.754419	3.63351e-16	1.01132e-11	0.502	0.501	nLung	Down
CP	-0.755472	5.67308e-204	1.57899e-199	0.15	0.407	nLung	Down
RPL8	-0.757319	0	0	0.972	0.986	nLung	Down
COL1A1	-0.761996	1.39669e-288	3.88741e-284	0.056	0.354	nLung	Down
P4HB	-0.764594	0	0	0.642	0.865	nLung	Down
RPS2	-0.769961	0	0	0.948	0.984	nLung	Down
MMP7	-0.786074	4.16454e-175	1.15912e-170	0.161	0.395	nLung	Down
HMGA1	-0.792339	0	0	0.235	0.615	nLung	Down
KRT18	-0.793038	0	0	0.782	0.919	nLung	Down
NDUFS6	-0.796115	0	0	0.589	0.827	nLung	Down
SLC16A3	-0.801696	0	0	0.12	0.607	nLung	Down
CLDN10	-0.802178	0	0	0.008	0.31	nLung	Down
PSMA7	-0.809536	0	0	0.654	0.868	nLung	Down
UQCRH	-0.810677	0	0	0.727	0.906	nLung	Down
GUK1	-0.812298	0	0	0.682	0.887	nLung	Down
CSTB	-0.813836	7.35863e-279	2.04813e-274	0.863	0.932	nLung	Down
MAL2	-0.814746	0	0	0.581	0.803	nLung	Down
FAM3C	-0.815176	0	0	0.244	0.67	nLung	Down
CEACAM6	-0.816031	0	0	0.271	0.723	nLung	Down
TXNDC17	-0.827052	0	0	0.502	0.814	nLung	Down
PGK1	-0.828851	0	0	0.494	0.776	nLung	Down
HSPB1	-0.832201	0	0	0.859	0.946	nLung	Down
ENO1	-0.840299	0	0	0.722	0.906	nLung	Down
NME4	-0.850349	0	0	0.228	0.668	nLung	Down
MUC5B	-0.881713	2.30327e-248	6.41068e-244	0.035	0.301	nLung	Down
FTH1	-0.883496	0	0	0.998	0.997	nLung	Down
PKM	-0.89224	0	0	0.639	0.876	nLung	Down
KDELR2	-0.895933	0	0	0.429	0.808	nLung	Down
ERO1A	-0.907998	0	0	0.137	0.555	nLung	Down
SEC61G	-0.916748	0	0	0.697	0.863	nLung	Down
AKR1B1	-0.920234	1.85933e-218	5.17508e-214	0.1	0.361	nLung	Down
KRT19	-0.946123	0	0	0.772	0.901	nLung	Down
S100P	-0.961618	0	0	0.08	0.408	nLung	Down
S100A2	-0.97768	7.1778e-262	1.9978e-257	0.062	0.344	nLung	Down
AGR2	-0.983428	1.31696e-147	3.66549e-143	0.673	0.8	nLung	Down
MT2A	-0.984033	1.87986e-155	5.23222e-151	0.517	0.695	nLung	Down
TPI1	-0.999812	0	0	0.738	0.925	nLung	Down
NDRG1	-1.00407	0	0	0.259	0.612	nLung	Down
S100A16	-1.01032	0	0	0.325	0.723	nLung	Down
PHLDA2	-1.02014	0	0	0.293	0.728	nLung	Down
TMEM176B	-1.03421	8.87541e-230	2.47029e-225	0.068	0.317	nLung	Down
HN1	-1.05116	0	0	0.277	0.743	nLung	Down
MT1X	-1.06295	7.31204e-170	2.03516e-165	0.231	0.465	nLung	Down
RAC1	-1.06604	0	0	0.79	0.937	nLung	Down
PPP1R14B	-1.0685	0	0	0.136	0.675	nLung	Down
OCIAD2	-1.07586	0	0	0.477	0.834	nLung	Down
NQO1	-1.08786	0	0	0.128	0.615	nLung	Down
LY6E	-1.09292	0	0	0.573	0.866	nLung	Down
TMEM176A	-1.09436	9.0881e-239	2.52949e-234	0.063	0.316	nLung	Down
ZFAS1	-1.10028	1.64677e-240	4.58345e-236	0.78	0.873	nLung	Down
TMSB10	-1.12394	0	0	0.974	0.991	nLung	Down
ISG15	-1.13359	0	0	0.196	0.564	nLung	Down
LDHA	-1.15688	0	0	0.615	0.882	nLung	Down
MARCKSL1	-1.17386	0	0	0.11	0.694	nLung	Down
CHCHD2	-1.20127	0	0	0.846	0.936	nLung	Down
IGKC	-1.20287	4.72829e-126	1.31602e-121	0.178	0.353	nLung	Down
ARPC1B	-1.23621	0	0	0.558	0.864	nLung	Down
TIMP1	-1.24062	0	0	0.267	0.777	nLung	Down
HMGB3	-1.33427	0	0	0.161	0.557	nLung	Down
ALDOA	-1.43148	0	0	0.704	0.941	nLung	Down
CRABP2	-1.50019	0	0	0.022	0.623	nLung	Down
IGFBP3	-1.51094	0	0	0.018	0.384	nLung	Down
C15orf48	-1.64727	0	0	0.098	0.483	nLung	Down
MDK	-1.73441	0	0	0.206	0.851	nLung	Down
CXCL14	-1.75564	8.67719e-263	2.41512e-258	0.005	0.263	nLung	Down
GAPDH	-1.93622	0	0	0.818	0.978	nLung	Down
S100A9	-2.13147	4.39791e-203	1.22407e-198	0.422	0.618	nLung	Down
HPGD	-2.3266	0	0	0.059	0.495	nLung	Down
SERPINA1	1.17065	0	0	0.68	0.378	tLung	Up
AREG	1.11394	0	0	0.677	0.385	tLung	Up
IFI27	0.989982	0	0	0.875	0.418	tLung	Up
HOPX	0.982727	0	0	0.89	0.581	tLung	Up
IGKC	0.971702	0	0	0.639	0.266	tLung	Up
AQP3	0.882565	0	0	0.714	0.489	tLung	Up
SCGB3A2	0.865975	0	0	0.644	0.264	tLung	Up
S100A2	0.839394	5.71081e-221	1.58949e-216	0.463	0.281	tLung	Up
CDKN2A	0.832483	0	0	0.493	0.106	tLung	Up
WFDC2	0.816092	0	0	0.951	0.83	tLung	Up
RNASE1	0.771389	0	0	0.877	0.543	tLung	Up
TFPI2	0.738931	0	0	0.397	0.136	tLung	Up
RPS4Y1	0.737194	0	0	0.743	0.358	tLung	Up
SFTPB	0.724294	0	0	0.775	0.55	tLung	Up
IFI6	0.72195	0	0	0.723	0.392	tLung	Up
IGHA1	0.710311	0	0	0.402	0.13	tLung	Up
HES1	0.677007	0	0	0.713	0.516	tLung	Up
PLAT	0.666695	0	0	0.351	0.155	tLung	Up
AGR3	0.662011	0	0	0.743	0.467	tLung	Up
TM4SF1	0.651104	0	0	0.844	0.589	tLung	Up
JUND	0.650882	0	0	0.832	0.643	tLung	Up
EGR1	0.645882	0	0	0.771	0.54	tLung	Up
FOSB	0.610233	0	0	0.842	0.635	tLung	Up
C11orf96	0.605659	0	0	0.429	0.179	tLung	Up
STEAP4	0.590927	0	0	0.595	0.221	tLung	Up
C4BPA	0.553204	2.48021e-160	6.90316e-156	0.453	0.301	tLung	Up
RPS16	0.549286	0	0	0.996	0.977	tLung	Up
SOX4	0.548618	0	0	0.841	0.671	tLung	Up
ASCC2	0.545884	0	0	0.509	0.249	tLung	Up
SFTA1P	0.541128	0	0	0.562	0.27	tLung	Up
RPS6	0.538161	0	0	0.992	0.971	tLung	Up
CXCL17	0.533679	0	0	0.842	0.584	tLung	Up
C19orf33	0.526368	0	0	0.765	0.542	tLung	Up
PIGR	0.516992	4.41179e-306	1.22793e-301	0.605	0.357	tLung	Up
PLD3	0.513966	0	0	0.78	0.496	tLung	Up
CD55	0.488297	0	0	0.821	0.593	tLung	Up
RHOB	0.488282	0	0	0.787	0.625	tLung	Up
DUSP5	0.488153	0	0	0.394	0.148	tLung	Up
TACSTD2	0.47603	0	0	0.882	0.719	tLung	Up
S100A13	0.473174	0	0	0.926	0.706	tLung	Up
GSN	0.471425	9.48669e-290	2.64043e-285	0.728	0.537	tLung	Up
RPL36A	0.464047	0	0	0.932	0.796	tLung	Up
ZFP36	0.457165	4.01195e-287	1.11665e-282	0.794	0.603	tLung	Up
IER3	0.454108	1.63689e-254	4.55596e-250	0.728	0.571	tLung	Up
TNFSF10	0.449506	1.82867e-278	5.08973e-274	0.495	0.29	tLung	Up
TFPI	0.44741	3.31567e-155	9.2285e-151	0.591	0.494	tLung	Up
NR4A1	0.440054	1.4411e-299	4.01102e-295	0.543	0.329	tLung	Up
CTSH	0.438058	0	0	0.799	0.573	tLung	Up
RPL12	0.436979	0	0	0.994	0.97	tLung	Up
RPS19	0.434798	0	0	0.994	0.987	tLung	Up
ISG15	0.433784	8.41634e-207	2.34252e-202	0.672	0.492	tLung	Up
SAT1	0.423246	0	0	0.981	0.922	tLung	Up
CITED2	0.411944	1.03645e-182	2.88476e-178	0.683	0.517	tLung	Up
IER2	0.408953	3.11579e-207	8.67217e-203	0.844	0.711	tLung	Up
MT-ND3	0.405604	0	0	0.948	0.892	tLung	Up
AHR	0.399023	0	0	0.677	0.443	tLung	Up
IFT57	0.398849	0	0	0.709	0.469	tLung	Up
JUNB	0.398156	2.50939e-175	6.98438e-171	0.871	0.75	tLung	Up
NCOA7	0.397392	0	0	0.662	0.413	tLung	Up
SFTPA2	0.396363	0	0	0.658	0.266	tLung	Up
ABCC3	0.396208	0	0	0.673	0.441	tLung	Up
IFITM3	0.39596	0	0	0.922	0.783	tLung	Up
BTG2	0.393512	3.88688e-256	1.08184e-251	0.484	0.288	tLung	Up
MALL	0.39288	0	0	0.796	0.564	tLung	Up
EREG	0.392379	7.45921e-145	2.07612e-140	0.329	0.195	tLung	Up
CXCL2	0.390235	5.75432e-130	1.6016e-125	0.717	0.553	tLung	Up
PTP4A1	0.389996	0	0	0.717	0.515	tLung	Up
CEACAM6	0.387771	7.89365e-149	2.19704e-144	0.77	0.654	tLung	Up
CD24	0.38749	5.27988e-13	1.46955e-08	0.548	0.591	tLung	Up
HMGN3	0.386847	1.96165e-223	5.45986e-219	0.797	0.646	tLung	Up
DDX5	0.385289	0	0	0.914	0.814	tLung	Up
HSD17B11	0.385155	1.12579e-235	3.13342e-231	0.611	0.432	tLung	Up
CHI3L1	0.384759	0	0	0.412	0.152	tLung	Up
FOS	0.384078	2.35689e-206	6.55992e-202	0.875	0.766	tLung	Up
CYR61	0.382457	0	0	0.593	0.35	tLung	Up
ICAM1	0.381918	0	0	0.718	0.438	tLung	Up
CYP1B1	0.380294	7.93724e-231	2.20917e-226	0.369	0.199	tLung	Up
HOXD1	0.380111	0	0	0.347	0.154	tLung	Up
RPS18	0.380025	0	0	0.997	0.987	tLung	Up
RPS27	0.379522	0	0	0.995	0.989	tLung	Up
RPL34	0.379006	0	0	0.992	0.972	tLung	Up
MX1	0.378156	0	0	0.412	0.196	tLung	Up
HEXIM1	0.376754	2.94172e-262	8.1877e-258	0.5	0.312	tLung	Up
RPL18	0.373247	0	0	0.982	0.963	tLung	Up
PDE4C	0.370995	2.91019e-192	8.09993e-188	0.419	0.257	tLung	Up
RPL23A	0.366186	0	0	0.992	0.978	tLung	Up
RPL38	0.364978	0	0	0.979	0.946	tLung	Up
PTPN13	0.363411	0	0	0.389	0.184	tLung	Up
RPS29	0.362454	0	0	0.983	0.951	tLung	Up
MET	0.362376	0	0	0.63	0.406	tLung	Up
ZFP36L1	0.35919	0	0	0.92	0.78	tLung	Up
ERRFI1	0.358583	2.14748e-212	5.97709e-208	0.704	0.555	tLung	Up
CEACAM5	0.358041	5.20947e-138	1.44995e-133	0.366	0.222	tLung	Up
FILIP1	0.357022	0	0	0.311	0.087	tLung	Up
ITGA3	0.355675	9.94004e-254	2.76661e-249	0.65	0.447	tLung	Up
RPL23	0.355168	0	0	0.985	0.947	tLung	Up
SDC1	0.353701	9.15598e-274	2.54838e-269	0.778	0.633	tLung	Up
RPLP2	0.352708	0	0	0.996	0.983	tLung	Up
MUC1	0.351366	1.03795e-218	2.88892e-214	0.941	0.821	tLung	Up
IFI27L2	0.350797	0	0	0.562	0.297	tLung	Up
MT-CO3	0.348442	2.59779e-180	7.23042e-176	0.977	0.958	tLung	Up
NEAT1	0.347373	1.49205e-240	4.15281e-236	0.949	0.869	tLung	Up
RPS12	0.347066	0	0	0.993	0.978	tLung	Up
SERTAD1	0.345652	2.23818e-240	6.22954e-236	0.542	0.358	tLung	Up
SGK1	0.344237	5.57996e-204	1.55307e-199	0.43	0.267	tLung	Up
EZR	0.343383	0	0	0.828	0.672	tLung	Up
ACTN4	0.341529	3.69485e-150	1.02839e-145	0.688	0.549	tLung	Up
BCAM	0.340472	0	0	0.672	0.424	tLung	Up
SLC22A31	0.340057	2.55305e-303	7.10591e-299	0.628	0.405	tLung	Up
SEPW1	0.338074	0	0	0.908	0.797	tLung	Up
CCNL1	0.33545	2.61222e-270	7.27059e-266	0.811	0.667	tLung	Up
ADGRF5	0.335191	0	0	0.586	0.338	tLung	Up
RPS24	0.334172	0	0	0.99	0.969	tLung	Up
MAFF	0.332458	0	0	0.467	0.256	tLung	Up
CD47	0.332303	0	0	0.804	0.603	tLung	Up
PPP1R15A	0.331625	6.83567e-191	1.90257e-186	0.697	0.542	tLung	Up
RPL27	0.329721	0	0	0.984	0.956	tLung	Up
CLDN3	0.329439	8.52015e-128	2.37141e-123	0.761	0.628	tLung	Up
QSOX1	0.328307	3.22843e-300	8.9857e-296	0.663	0.45	tLung	Up
TIPARP	0.327853	0	0	0.499	0.267	tLung	Up
HLA-DRB5	0.324094	6.77645e-169	1.88609e-164	0.428	0.258	tLung	Up
APLP2	0.323066	0	0	0.91	0.791	tLung	Up
TYMP	0.322723	8.22274e-214	2.28863e-209	0.709	0.536	tLung	Up
PPP1R1B	0.322674	1.76495e-299	4.91238e-295	0.413	0.205	tLung	Up
BTG1	0.322036	9.80522e-177	2.72909e-172	0.816	0.664	tLung	Up
RPL27A	0.321603	0	0	0.993	0.98	tLung	Up
CYBRD1	0.318911	0	0	0.394	0.173	tLung	Up
PTPRE	0.318606	0	0	0.464	0.204	tLung	Up
RPL35A	0.31778	0	0	0.987	0.964	tLung	Up
AK1	0.317495	2.94218e-223	8.18897e-219	0.745	0.559	tLung	Up
PTGS2	0.316939	1.18868e-29	3.30846e-25	0.315	0.264	tLung	Up
MYO6	0.312665	0	0	0.679	0.455	tLung	Up
TMEM98	0.312539	0	0	0.532	0.316	tLung	Up
RPL31	0.311983	0	0	0.989	0.97	tLung	Up
S100A6	0.310392	0	0	0.999	0.97	tLung	Up
H3F3A	0.310142	0	0	0.98	0.937	tLung	Up
RPS28	0.308468	0	0	0.987	0.961	tLung	Up
JUN	0.306157	8.9625e-125	2.49453e-120	0.906	0.826	tLung	Up
DLC1	0.303608	0	0	0.418	0.168	tLung	Up
CTSC	0.300614	7.87707e-273	2.19242e-268	0.713	0.504	tLung	Up
CD44	0.299953	3.54907e-276	9.87813e-272	0.641	0.394	tLung	Up
FCGRT	0.299929	4.90684e-246	1.36572e-241	0.728	0.565	tLung	Up
BAIAP2	0.298738	1.29546e-200	3.60565e-196	0.543	0.376	tLung	Up
MT-ATP6	0.298328	2.91286e-178	8.10738e-174	0.971	0.932	tLung	Up
DRAM1	0.298034	4.08039e-286	1.1357e-281	0.471	0.258	tLung	Up
C16orf89	0.297365	3.4948e-248	9.72709e-244	0.613	0.372	tLung	Up
NINJ2	0.297272	0	0	0.379	0.146	tLung	Up
RRAD	0.296761	1.25695e-76	3.49847e-72	0.331	0.234	tLung	Up
MCL1	0.296295	5.46759e-191	1.52179e-186	0.817	0.692	tLung	Up
GPRC5A	0.295475	4.91136e-249	1.36698e-244	0.803	0.632	tLung	Up
SLC34A2	0.295348	1.82471e-235	5.07871e-231	0.856	0.624	tLung	Up
TMSB4X	0.294087	2.58794e-243	7.20302e-239	0.999	0.996	tLung	Up
SGMS2	0.293888	6.34486e-235	1.76596e-230	0.456	0.277	tLung	Up
CSF3R	0.292705	0	0	0.347	0.124	tLung	Up
HNMT	0.292397	0	0	0.521	0.288	tLung	Up
MIDN	0.29211	7.39463e-206	2.05815e-201	0.715	0.571	tLung	Up
SFTPD	0.289595	2.99699e-232	8.34153e-228	0.504	0.291	tLung	Up
STK17A	0.289139	5.48238e-229	1.52591e-224	0.542	0.361	tLung	Up
MESP1	0.28857	1.93847e-179	5.39533e-175	0.397	0.241	tLung	Up
BAG1	0.288402	1.48287e-250	4.12727e-246	0.69	0.528	tLung	Up
DUSP6	0.288203	4.7289e-146	1.3162e-141	0.653	0.498	tLung	Up
CAPN12	0.288001	1.06117e-178	2.95356e-174	0.298	0.158	tLung	Up
ITGB6	0.287599	2.41196e-186	6.7132e-182	0.459	0.289	tLung	Up
IRX2	0.287436	0	0	0.42	0.169	tLung	Up
NBEAL1	0.285927	6.59476e-282	1.83552e-277	0.708	0.523	tLung	Up
ITGA2	0.284954	5.55055e-235	1.54489e-230	0.344	0.177	tLung	Up
UQCR10	0.284538	1.64963e-288	4.59142e-284	0.912	0.79	tLung	Up
EPS8	0.283938	5.61043e-270	1.56155e-265	0.667	0.463	tLung	Up
IL32	0.283286	5.67174e-83	1.57862e-78	0.439	0.328	tLung	Up
RPS15	0.281247	2.37618e-250	6.61361e-246	0.988	0.978	tLung	Up
RPL36	0.27978	0	0	0.98	0.955	tLung	Up
CDC42EP1	0.278635	1.1066e-249	3.08001e-245	0.557	0.367	tLung	Up
RPS10	0.270503	0	0	0.962	0.891	tLung	Up
RPS25	0.270473	0	0	0.991	0.973	tLung	Up
IGHG3	0.270025	9.52511e-180	2.65112e-175	0.286	0.138	tLung	Up
TMEM30A	0.269669	3.88728e-204	1.08195e-199	0.57	0.409	tLung	Up
COL1A1	0.26825	5.80108e-78	1.61461e-73	0.412	0.302	tLung	Up
CTGF	0.266594	5.75671e-277	1.60227e-272	0.264	0.1	tLung	Up
RPL35	0.265145	0	0	0.991	0.963	tLung	Up
EPHA2	0.264593	3.95774e-219	1.10156e-214	0.426	0.252	tLung	Up
ARIH1	0.262272	4.06461e-107	1.1313e-102	0.474	0.364	tLung	Up
RPS8	0.262123	3.30603e-202	9.20169e-198	0.99	0.974	tLung	Up
PLA2G10	0.260956	4.65541e-298	1.29574e-293	0.326	0.143	tLung	Up
ATF3	0.260387	4.94219e-188	1.37556e-183	0.678	0.479	tLung	Up
SUSD2	0.258599	8.38414e-297	2.33356e-292	0.295	0.115	tLung	Up
GADD45A	0.258257	5.85115e-144	1.62855e-139	0.453	0.311	tLung	Up
RPL37A	0.258191	0	0	0.99	0.966	tLung	Up
LRRK2	0.2579	1.59843e-248	4.44891e-244	0.301	0.129	tLung	Up
MGLL	0.257517	4.88581e-137	1.35987e-132	0.697	0.553	tLung	Up
BST2	0.256327	4.16088e-172	1.1581e-167	0.675	0.498	tLung	Up
LGALS9	0.256095	0	0	0.443	0.212	tLung	Up
NEDD9	0.256077	3.06496e-272	8.53071e-268	0.412	0.216	tLung	Up
ANKRD36C	0.255309	4.78401e-36	1.33153e-31	0.267	0.207	tLung	Up
RPL41	0.253674	4.9831e-229	1.38694e-224	0.994	0.991	tLung	Up
LMO3	0.250976	1.94984e-206	5.42699e-202	0.531	0.339	tLung	Up
PYCR1	-0.250322	3.51523e-78	9.78394e-74	0.375	0.465	tLung	Down
MYL6	-0.250771	9.98469e-151	2.77904e-146	0.973	0.962	tLung	Down
NDUFAB1	-0.250818	2.46936e-93	6.87297e-89	0.688	0.711	tLung	Down
ITGAE	-0.251983	2.00163e-162	5.57115e-158	0.277	0.439	tLung	Down
CPNE1	-0.252669	1.4764e-88	4.10926e-84	0.303	0.411	tLung	Down
PGAM1	-0.253337	3.85873e-53	1.074e-48	0.586	0.63	tLung	Down
MAL2	-0.254059	3.98878e-62	1.1102e-57	0.807	0.774	tLung	Down
TUBB2A	-0.254516	3.12393e-100	8.69483e-96	0.164	0.281	tLung	Down
IFT22	-0.254542	1.00638e-110	2.80105e-106	0.364	0.491	tLung	Down
OSTC	-0.255383	1.76244e-85	4.90541e-81	0.598	0.641	tLung	Down
NDUFA5	-0.255705	4.77674e-77	1.32951e-72	0.535	0.61	tLung	Down
PEBP1	-0.256098	1.61891e-47	4.50591e-43	0.805	0.781	tLung	Down
BCAP31	-0.256602	3.33038e-58	9.26945e-54	0.696	0.701	tLung	Down
MRFAP1	-0.257064	5.70804e-83	1.58872e-78	0.666	0.697	tLung	Down
CCT5	-0.257857	1.87729e-42	5.22505e-38	0.472	0.525	tLung	Down
COPZ1	-0.258142	2.06076e-100	5.7357e-96	0.544	0.618	tLung	Down
MAGED2	-0.258145	3.35918e-66	9.34961e-62	0.336	0.423	tLung	Down
UBE2V2	-0.258595	3.8004e-72	1.05776e-67	0.407	0.491	tLung	Down
FAM195A	-0.25972	5.10731e-86	1.42152e-81	0.424	0.506	tLung	Down
GTF3C6	-0.260099	1.51025e-79	4.20349e-75	0.509	0.572	tLung	Down
MT1F	-0.260296	1.46216e-96	4.06964e-92	0.222	0.349	tLung	Down
UBE2L3	-0.26054	1.62027e-43	4.50969e-39	0.601	0.62	tLung	Down
DSP	-0.261159	2.45778e-95	6.84074e-91	0.317	0.447	tLung	Down
STEAP1	-0.261335	4.79782e-212	1.33538e-207	0.122	0.31	tLung	Down
DDIT4	-0.261578	7.13628e-12	1.98624e-07	0.402	0.421	tLung	Down
NDFIP1	-0.261687	2.22738e-96	6.19947e-92	0.567	0.631	tLung	Down
SPCS2	-0.262718	1.16474e-71	3.24182e-67	0.688	0.711	tLung	Down
KDELR2	-0.263005	5.46887e-109	1.52215e-104	0.742	0.774	tLung	Down
LSM1	-0.264182	3.22999e-68	8.99003e-64	0.455	0.526	tLung	Down
NFKBIA	-0.264652	1.25079e-24	3.48134e-20	0.835	0.757	tLung	Down
FKBP3	-0.264716	2.25539e-23	6.27744e-19	0.468	0.494	tLung	Down
PFN1	-0.265232	6.07747e-153	1.69154e-148	0.909	0.89	tLung	Down
KTN1	-0.265414	1.81958e-99	5.06445e-95	0.594	0.682	tLung	Down
TPD52	-0.265639	6.89591e-121	1.91934e-116	0.426	0.554	tLung	Down
EGFL7	-0.266044	2.06305e-120	5.74208e-116	0.303	0.443	tLung	Down
RPL7	-0.266214	4.28711e-132	1.19323e-127	0.988	0.976	tLung	Down
C16orf13	-0.266674	1.12164e-79	3.12185e-75	0.689	0.71	tLung	Down
FHL2	-0.267954	8.32017e-161	2.31575e-156	0.185	0.353	tLung	Down
PSMB2	-0.267997	3.56292e-58	9.91668e-54	0.597	0.626	tLung	Down
ZFAND2A	-0.270822	2.92256e-132	8.13437e-128	0.236	0.38	tLung	Down
CLIC1	-0.271105	3.76809e-117	1.04877e-112	0.84	0.835	tLung	Down
TCEB1	-0.273548	8.66205e-121	2.41091e-116	0.735	0.759	tLung	Down
MRPL15	-0.274041	3.53936e-129	9.85109e-125	0.295	0.434	tLung	Down
CAPZA2	-0.274347	1.2917e-58	3.5952e-54	0.578	0.622	tLung	Down
CCT2	-0.274449	2.72588e-39	7.58693e-35	0.426	0.487	tLung	Down
H2AFJ	-0.27586	9.72404e-45	2.70649e-40	0.607	0.623	tLung	Down
PSMD4	-0.277649	6.93344e-116	1.92978e-111	0.543	0.633	tLung	Down
RAN	-0.278533	3.46382e-98	9.64086e-94	0.759	0.776	tLung	Down
GGCT	-0.279706	3.96604e-25	1.10387e-20	0.587	0.591	tLung	Down
CALU	-0.281038	6.76829e-114	1.88382e-109	0.491	0.592	tLung	Down
S100A14	-0.282425	1.51775e-07	0.00422437	0.827	0.649	tLung	Down
SPCS1	-0.283664	2.48312e-119	6.91127e-115	0.729	0.754	tLung	Down
PEG10	-0.283674	9.5657e-121	2.66242e-116	0.168	0.31	tLung	Down
PSMA3	-0.283816	5.70914e-41	1.58903e-36	0.545	0.58	tLung	Down
SCP2	-0.284532	9.26713e-17	2.57932e-12	0.705	0.671	tLung	Down
PDAP1	-0.285874	5.63022e-103	1.56706e-98	0.59	0.65	tLung	Down
NTHL1	-0.286153	3.2076e-83	8.92771e-79	0.352	0.458	tLung	Down
SDF2L1	-0.286882	1.59783e-24	4.44725e-20	0.549	0.563	tLung	Down
ID2	-0.287908	1.12005e-14	3.11742e-10	0.314	0.347	tLung	Down
ARHGAP5	-0.290229	1.7021e-59	4.73746e-55	0.362	0.441	tLung	Down
TSPAN1	-0.291153	9.36513e-32	2.6066e-27	0.384	0.445	tLung	Down
APP	-0.291495	1.26323e-62	3.51594e-58	0.618	0.644	tLung	Down
NPM1	-0.292311	1.07542e-123	2.99323e-119	0.924	0.897	tLung	Down
HSP90AB1	-0.293091	1.58499e-143	4.41149e-139	0.911	0.908	tLung	Down
C7orf50	-0.295789	1.13024e-66	3.1458e-62	0.602	0.656	tLung	Down
PDIA4	-0.298581	1.6799e-91	4.67568e-87	0.553	0.629	tLung	Down
BSG	-0.299006	1.62996e-102	4.53668e-98	0.709	0.74	tLung	Down
PRKCDBP	-0.300554	1.27388e-237	3.54558e-233	0.108	0.309	tLung	Down
LY96	-0.300877	1.44265e-253	4.01533e-249	0.147	0.362	tLung	Down
2021-09-07	-0.301169	6.91937e-69	1.92587e-64	0.543	0.612	tLung	Down
SPINK5	-0.301389	1.14318e-29	3.1818e-25	0.212	0.282	tLung	Down
SQSTM1	-0.301746	2.10066e-50	5.84678e-46	0.867	0.823	tLung	Down
MYDGF	-0.30508	1.5273e-140	4.25094e-136	0.673	0.718	tLung	Down
TMEM59	-0.3059	2.30443e-46	6.41393e-42	0.846	0.802	tLung	Down
ENSA	-0.306584	2.95417e-91	8.22233e-87	0.723	0.739	tLung	Down
COX5A	-0.307874	2.49798e-142	6.95263e-138	0.78	0.78	tLung	Down
UBC	-0.312634	1.28946e-166	3.58896e-162	0.938	0.94	tLung	Down
HSPE1	-0.312964	1.02648e-169	2.85702e-165	0.836	0.849	tLung	Down
SEC11C	-0.314142	6.8146e-115	1.89671e-110	0.477	0.58	tLung	Down
RBM17	-0.315704	8.40315e-43	2.33885e-38	0.454	0.509	tLung	Down
SHFM1	-0.316305	4.19073e-164	1.16641e-159	0.847	0.858	tLung	Down
CD99	-0.317416	5.0819e-202	1.41445e-197	0.481	0.64	tLung	Down
NHP2	-0.317918	9.17624e-140	2.55402e-135	0.716	0.725	tLung	Down
COX6A1	-0.318087	1.14582e-198	3.18915e-194	0.868	0.883	tLung	Down
C1QBP	-0.319434	4.3679e-184	1.21572e-179	0.44	0.579	tLung	Down
SNHG7	-0.319666	1.65559e-26	4.60801e-22	0.653	0.644	tLung	Down
NACA	-0.32059	0	0	0.969	0.95	tLung	Down
AKAP9	-0.321284	2.54743e-86	7.09026e-82	0.603	0.66	tLung	Down
ATP6V0B	-0.323678	1.62685e-113	4.52801e-109	0.695	0.721	tLung	Down
RPS3A	-0.325786	0	0	0.987	0.974	tLung	Down
XBP1	-0.3272	1.93872e-08	0.000539605	0.718	0.665	tLung	Down
RAB2A	-0.328069	3.55553e-138	9.89609e-134	0.706	0.747	tLung	Down
SCOC	-0.32815	1.98873e-138	5.53524e-134	0.418	0.543	tLung	Down
YWHAE	-0.328422	4.78967e-179	1.33311e-174	0.731	0.768	tLung	Down
HSPB1	-0.328925	2.00837e-94	5.58991e-90	0.961	0.931	tLung	Down
PSMD1	-0.331327	1.22637e-38	3.41334e-34	0.31	0.38	tLung	Down
RHOBTB3	-0.331445	2.76146e-27	7.68597e-23	0.418	0.445	tLung	Down
MANF	-0.332217	7.93577e-140	2.20876e-135	0.461	0.575	tLung	Down
LYPLA1	-0.332301	7.33878e-108	2.0426e-103	0.525	0.602	tLung	Down
SSBP1	-0.332452	3.64442e-120	1.01435e-115	0.687	0.729	tLung	Down
TMEM208	-0.332584	6.42612e-147	1.78858e-142	0.54	0.626	tLung	Down
MRPL13	-0.33596	3.65343e-119	1.01686e-114	0.4	0.515	tLung	Down
PTGES3	-0.337521	8.62893e-162	2.40169e-157	0.709	0.756	tLung	Down
BUD31	-0.338282	4.59828e-111	1.27984e-106	0.679	0.712	tLung	Down
NDUFB10	-0.338438	3.72245e-168	1.03607e-163	0.758	0.774	tLung	Down
SYPL1	-0.338645	2.86589e-148	7.97664e-144	0.456	0.576	tLung	Down
POLR2J	-0.338998	1.82463e-102	5.07849e-98	0.709	0.735	tLung	Down
TMED2	-0.340508	7.84063e-164	2.18228e-159	0.728	0.762	tLung	Down
CLTB	-0.34417	4.74895e-134	1.32178e-129	0.583	0.64	tLung	Down
ATP5B	-0.345394	9.77153e-147	2.71971e-142	0.662	0.713	tLung	Down
FBXO2	-0.346944	3.74349e-121	1.04193e-116	0.172	0.303	tLung	Down
TUBA1B	-0.347361	5.18955e-37	1.44441e-32	0.746	0.749	tLung	Down
VIM	-0.347448	5.41302e-09	0.000150661	0.614	0.605	tLung	Down
MLEC	-0.347522	9.6819e-111	2.69476e-106	0.562	0.633	tLung	Down
SCGB3A1	-0.347767	0	0	0.637	0.203	tLung	Down
SNX3	-0.348583	2.59173e-147	7.21356e-143	0.671	0.718	tLung	Down
VDAC1	-0.348611	3.2892e-187	9.15482e-183	0.546	0.646	tLung	Down
SARAF	-0.348682	2.40377e-55	6.69042e-51	0.706	0.706	tLung	Down
DUSP4	-0.348804	5.10421e-107	1.42065e-102	0.153	0.274	tLung	Down
GNB2	-0.349275	3.11516e-147	8.67043e-143	0.737	0.752	tLung	Down
CANX	-0.352774	5.46145e-140	1.52009e-135	0.704	0.726	tLung	Down
TUSC3	-0.353218	2.1836e-100	6.07762e-96	0.231	0.346	tLung	Down
PDIA3	-0.355374	5.61199e-128	1.56198e-123	0.704	0.741	tLung	Down
CRNDE	-0.356999	9.44091e-185	2.62769e-180	0.527	0.641	tLung	Down
PSMD7	-0.36017	1.19683e-182	3.33115e-178	0.457	0.584	tLung	Down
BIRC3	-0.362317	2.33603e-10	6.50186e-06	0.303	0.316	tLung	Down
GDI2	-0.364801	2.90125e-64	8.07506e-60	0.566	0.611	tLung	Down
PCSK1N	-0.367927	3.17189e-63	8.82832e-59	0.406	0.468	tLung	Down
LPCAT1	-0.371138	1.10867e-34	3.08577e-30	0.649	0.662	tLung	Down
CALD1	-0.371779	3.2295e-218	8.98868e-214	0.174	0.379	tLung	Down
GBAS	-0.37307	3.92257e-134	1.09177e-129	0.408	0.526	tLung	Down
VSTM2L	-0.375592	1.76686e-143	4.91771e-139	0.255	0.424	tLung	Down
ADRM1	-0.378077	2.38129e-176	6.62784e-172	0.482	0.593	tLung	Down
ARPC1A	-0.3798	1.77663e-185	4.94488e-181	0.685	0.741	tLung	Down
TCEA1	-0.381452	1.68641e-144	4.69377e-140	0.592	0.67	tLung	Down
PLP2	-0.381565	7.96966e-121	2.21819e-116	0.656	0.682	tLung	Down
PRDX4	-0.383949	2.77069e-144	7.71165e-140	0.63	0.674	tLung	Down
EIF4EBP1	-0.384308	3.92961e-175	1.09373e-170	0.357	0.509	tLung	Down
PDIA6	-0.384958	2.67079e-167	7.4336e-163	0.68	0.72	tLung	Down
LIMCH1	-0.38788	9.36175e-53	2.60565e-48	0.462	0.52	tLung	Down
FAM83A	-0.394924	5.09925e-132	1.41927e-127	0.25	0.392	tLung	Down
MGST3	-0.395453	4.20024e-235	1.16905e-230	0.589	0.707	tLung	Down
ZNHIT1	-0.398941	9.77961e-215	2.72196e-210	0.728	0.769	tLung	Down
CYC1	-0.405664	1.77726e-171	4.94665e-167	0.549	0.641	tLung	Down
LDHA	-0.406406	1.61958e-145	4.50779e-141	0.87	0.85	tLung	Down
CAV1	-0.407343	2.45695e-24	6.83843e-20	0.211	0.272	tLung	Down
ZNF706	-0.415012	5.17056e-191	1.43912e-186	0.613	0.684	tLung	Down
CCT6A	-0.415129	1.8571e-78	5.16886e-74	0.567	0.626	tLung	Down
RPSA	-0.420994	0	0	0.961	0.943	tLung	Down
CCNI	-0.422971	1.70446e-219	4.74402e-215	0.868	0.847	tLung	Down
HILPDA	-0.428694	3.80136e-138	1.05803e-133	0.154	0.298	tLung	Down
COPS6	-0.430497	1.57172e-189	4.37456e-185	0.52	0.63	tLung	Down
GLRX	-0.430914	2.6232e-121	7.30117e-117	0.301	0.428	tLung	Down
PFN2	-0.432271	0	0	0.123	0.371	tLung	Down
NDUFB9	-0.433952	1.94464e-165	5.41253e-161	0.763	0.784	tLung	Down
PSMA7	-0.434628	6.80781e-271	1.89482e-266	0.823	0.851	tLung	Down
HSP90B1	-0.437067	2.36465e-199	6.58153e-195	0.764	0.79	tLung	Down
CP	-0.438295	1.85841e-09	5.17251e-05	0.384	0.379	tLung	Down
CRABP2	-0.440822	6.70141e-81	1.8652e-76	0.533	0.565	tLung	Down
PKM	-0.441335	6.76124e-212	1.88186e-207	0.847	0.852	tLung	Down
LMAN2	-0.445394	1.61105e-273	4.48403e-269	0.647	0.719	tLung	Down
MRPL36	-0.447867	2.53043e-171	7.04294e-167	0.515	0.618	tLung	Down
HSPD1	-0.448557	7.11493e-280	1.9803e-275	0.626	0.725	tLung	Down
RAMP1	-0.449989	3.81433e-171	1.06164e-166	0.33	0.477	tLung	Down
NUCB2	-0.451527	7.74542e-234	2.15578e-229	0.372	0.542	tLung	Down
GPX3	-0.454031	3.21104e-30	8.93729e-26	0.293	0.334	tLung	Down
TPI1	-0.454463	5.72886e-274	1.59451e-269	0.899	0.906	tLung	Down
TNNT1	-0.455499	9.89847e-242	2.75504e-237	0.179	0.376	tLung	Down
NDUFS6	-0.455963	2.44459e-200	6.80402e-196	0.77	0.808	tLung	Down
PSMB6	-0.459416	1.9297e-274	5.37093e-270	0.535	0.667	tLung	Down
ID1	-0.465364	4.20835e-54	1.17131e-49	0.488	0.556	tLung	Down
ANXA2	-0.469152	2.6952e-299	7.50155e-295	0.915	0.918	tLung	Down
MDH2	-0.47063	4.80509e-252	1.3374e-247	0.656	0.731	tLung	Down
PTMS	-0.474362	8.58935e-211	2.39068e-206	0.578	0.675	tLung	Down
MTDH	-0.477383	4.57421e-195	1.27314e-190	0.746	0.758	tLung	Down
HSP90AA1	-0.480146	8.31473e-168	2.31424e-163	0.928	0.92	tLung	Down
ID3	-0.489028	8.5179e-180	2.37079e-175	0.188	0.364	tLung	Down
NME4	-0.492866	7.59857e-210	2.11491e-205	0.556	0.635	tLung	Down
PGK1	-0.492903	8.5317e-138	2.37463e-133	0.708	0.754	tLung	Down
PPIB	-0.492906	8.5569e-191	2.38164e-186	0.796	0.811	tLung	Down
AP3S1	-0.493519	1.80156e-139	5.01427e-135	0.548	0.619	tLung	Down
HSPH1	-0.494095	4.5574e-167	1.26846e-162	0.382	0.527	tLung	Down
PRDX1	-0.494739	6.76565e-150	1.88308e-145	0.85	0.866	tLung	Down
EMP2	-0.495579	3.10697e-19	8.64763e-15	0.752	0.727	tLung	Down
SFTPC	-0.498142	0	0	0.529	0.169	tLung	Down
EGLN3	-0.499516	5.25347e-199	1.4622e-194	0.14	0.315	tLung	Down
CCL20	-0.503583	5.33303e-44	1.48434e-39	0.19	0.259	tLung	Down
FAM177A1	-0.504633	1.60441e-22	4.46554e-18	0.713	0.668	tLung	Down
DYNLL1	-0.504732	0	0	0.851	0.882	tLung	Down
ATP5C1	-0.508615	4.91427e-58	1.36779e-53	0.656	0.666	tLung	Down
CALM1	-0.511125	2.42632e-193	6.75318e-189	0.834	0.831	tLung	Down
ALDOA	-0.511829	1.0383e-282	2.88989e-278	0.92	0.915	tLung	Down
PRELID1	-0.515084	0	0	0.733	0.775	tLung	Down
NPDC1	-0.516761	0	0	0.201	0.477	tLung	Down
UBB	-0.523421	4.05542e-254	1.12874e-249	0.908	0.907	tLung	Down
TMED9	-0.525168	5.37032e-282	1.49472e-277	0.668	0.747	tLung	Down
ERO1A	-0.52915	3.71264e-47	1.03334e-42	0.477	0.519	tLung	Down
NUPR1	-0.542283	9.09289e-75	2.53083e-70	0.38	0.468	tLung	Down
HSPA1A	-0.5426	6.07073e-125	1.68967e-120	0.591	0.693	tLung	Down
CAPS	-0.548391	3.96452e-36	1.10344e-31	0.282	0.359	tLung	Down
SEC61G	-0.556311	7.90149e-95	2.19922e-90	0.852	0.844	tLung	Down
HSPA8	-0.556644	0	0	0.811	0.843	tLung	Down
S100P	-0.566049	6.64617e-195	1.84983e-190	0.224	0.406	tLung	Down
GAPDH	-0.580998	0	0	0.974	0.959	tLung	Down
IGFBP3	-0.591891	1.01815e-75	2.83382e-71	0.253	0.366	tLung	Down
SPTSSA	-0.658823	2.73082e-240	7.60068e-236	0.563	0.674	tLung	Down
MUC5B	-0.66748	1.34059e-50	3.73127e-46	0.211	0.286	tLung	Down
MT1E	-0.674027	9.06374e-224	2.52271e-219	0.487	0.637	tLung	Down
AGR2	-0.704345	3.2507e-157	9.04767e-153	0.744	0.796	tLung	Down
HIST1H1C	-0.707805	5.32642e-47	1.4825e-42	0.432	0.477	tLung	Down
ARPC1B	-0.711919	0	0	0.816	0.835	tLung	Down
CHCHD2	-0.781187	0	0	0.925	0.927	tLung	Down
LGALS1	-0.807666	0	0	0.43	0.662	tLung	Down
NQO1	-0.812279	2.80473e-245	7.80641e-241	0.435	0.592	tLung	Down
TMEM176B	-0.888819	1.92355e-188	5.35381e-184	0.156	0.321	tLung	Down
AKR1B1	-0.907622	3.37068e-177	9.38163e-173	0.2	0.363	tLung	Down
TMEM176A	-0.936838	2.6118e-199	7.26941e-195	0.151	0.32	tLung	Down
MT1X	-1.0415	2.87111e-157	7.99115e-153	0.327	0.466	tLung	Down
HMGB3	-1.05711	2.44253e-137	6.79828e-133	0.432	0.534	tLung	Down
MT2A	-1.08159	0	0	0.543	0.706	tLung	Down
S100A9	-1.16395	8.24871e-19	2.29586e-14	0.63	0.59	tLung	Down
HPGD	-1.25398	1.32802e-11	3.69628e-07	0.536	0.43	tLung	Down
TFF3	-2.09671	7.07654e-135	1.96961e-130	0.116	0.253	tLung	Down
CXCL14	1.9815	0	0	0.626	0.148	tL/B	Up
ZFAS1	1.89517	0	0	0.956	0.842	tL/B	Up
C15orf48	1.53839	0	0	0.788	0.364	tL/B	Up
ASS1	1.39354	0	0	0.685	0.308	tL/B	Up
BIRC3	1.32679	0	0	0.693	0.228	tL/B	Up
TNNC2	1.31158	0	0	0.591	0.064	tL/B	Up
LY6D	1.06982	0	0	0.612	0.14	tL/B	Up
NUPR1	1.01203	0	0	0.687	0.399	tL/B	Up
AP3S1	1.0091	0	0	0.801	0.562	tL/B	Up
FBXO2	0.910189	0	0	0.606	0.206	tL/B	Up
CCND1	0.90705	0	0	0.781	0.594	tL/B	Up
SNHG7	0.883047	0	0	0.768	0.618	tL/B	Up
NAPRT	0.814579	0	0	0.619	0.217	tL/B	Up
EEF1D	0.800444	0	0	0.95	0.922	tL/B	Up
RPL13A	0.76604	0	0	0.997	0.989	tL/B	Up
FAM83A	0.754687	0	0	0.629	0.307	tL/B	Up
APOE	0.725133	1.62639e-47	4.52672e-43	0.313	0.443	tL/B	Up
S100P	0.724368	0	0	0.749	0.288	tL/B	Up
ATF3	0.706759	0	0	0.722	0.469	tL/B	Up
SNHG8	0.70569	0	0	0.802	0.667	tL/B	Up
TNFAIP2	0.704625	0	0	0.548	0.202	tL/B	Up
RPL24	0.697645	0	0	0.994	0.959	tL/B	Up
C3	0.696326	0	0	0.654	0.287	tL/B	Up
SPRR1B	0.688653	0	0	0.299	0.041	tL/B	Up
HMGA1	0.669479	0	0	0.714	0.544	tL/B	Up
RPSA	0.66728	0	0	0.986	0.937	tL/B	Up
EEF1B2	0.665325	0	0	0.956	0.886	tL/B	Up
GDF15	0.657377	0	0	0.712	0.492	tL/B	Up
PSCA	0.655121	0	0	0.358	0.05	tL/B	Up
RPL32	0.627518	0	0	0.998	0.978	tL/B	Up
KRT7	0.627488	0	0	0.895	0.743	tL/B	Up
SNHG15	0.625558	0	0	0.646	0.399	tL/B	Up
RPLP1	0.625463	0	0	0.998	0.991	tL/B	Up
PDXK	0.623259	0	0	0.742	0.52	tL/B	Up
RPL18A	0.613874	0	0	0.995	0.975	tL/B	Up
KLF4	0.603285	0	0	0.618	0.369	tL/B	Up
APCDD1	0.592985	0	0	0.384	0.039	tL/B	Up
RPL12	0.592548	0	0	0.989	0.971	tL/B	Up
MRPS6	0.59185	0	0	0.712	0.523	tL/B	Up
STMN1	0.591155	3.67911e-23	1.02401e-18	0.423	0.399	tL/B	Up
SFN	0.588231	0	0	0.686	0.489	tL/B	Up
CRABP2	0.563925	0	0	0.72	0.523	tL/B	Up
METRN	0.562719	0	0	0.563	0.351	tL/B	Up
TXNRD1	0.562706	0	0	0.601	0.357	tL/B	Up
RPLP0	0.560757	0	0	0.991	0.963	tL/B	Up
RPL13	0.560582	0	0	0.998	0.988	tL/B	Up
BCAT1	0.557133	0	0	0.488	0.076	tL/B	Up
ARPC1B	0.556248	0	0	0.908	0.815	tL/B	Up
RPS2	0.552941	0	0	0.993	0.977	tL/B	Up
EMP1	0.548628	0	0	0.584	0.336	tL/B	Up
RAB11FIP1	0.5483	0	0	0.755	0.528	tL/B	Up
RPL21	0.541471	0	0	0.995	0.978	tL/B	Up
CSTB	0.533334	0	0	0.938	0.921	tL/B	Up
SPATS2L	0.533026	0	0	0.765	0.549	tL/B	Up
PDLIM2	0.531909	0	0	0.558	0.325	tL/B	Up
ANXA2	0.523642	0	0	0.976	0.905	tL/B	Up
RHOF	0.521875	0	0	0.531	0.194	tL/B	Up
CHP1	0.519836	0	0	0.713	0.486	tL/B	Up
RPS17	0.518081	0	0	0.995	0.963	tL/B	Up
PABPC1	0.518042	0	0	0.936	0.887	tL/B	Up
PTMA	0.516458	0	0	0.993	0.976	tL/B	Up
AZGP1	0.513479	0	0	0.432	0.108	tL/B	Up
RPL4	0.512666	0	0	0.974	0.915	tL/B	Up
B4GALT1	0.509438	1.31962e-250	3.67289e-246	0.601	0.428	tL/B	Up
UBE2S	0.508181	4.83293e-182	1.34515e-177	0.474	0.332	tL/B	Up
CLIC6	0.505847	0	0	0.49	0.239	tL/B	Up
HIST1H2AC	0.504416	5.21694e-30	1.45203e-25	0.289	0.41	tL/B	Up
RPS3	0.504326	0	0	0.996	0.973	tL/B	Up
RPL14	0.504311	0	0	0.991	0.958	tL/B	Up
MT1E	0.503445	0	0	0.749	0.578	tL/B	Up
CD47	0.502939	0	0	0.808	0.602	tL/B	Up
TUBB	0.50235	4.41624e-35	1.22917e-30	0.695	0.649	tL/B	Up
HES4	0.502241	0	0	0.617	0.361	tL/B	Up
TSC22D3	0.500731	0	0	0.688	0.462	tL/B	Up
TCEA3	0.497543	0	0	0.707	0.448	tL/B	Up
ATG12	0.489627	0	0	0.6	0.378	tL/B	Up
ANXA1	0.485246	0	0	0.875	0.638	tL/B	Up
TNFRSF12A	0.482926	0	0	0.742	0.57	tL/B	Up
STOM	0.482835	0	0	0.61	0.382	tL/B	Up
IL20RB	0.480026	0	0	0.442	0.071	tL/B	Up
RPS9	0.479908	0	0	0.993	0.97	tL/B	Up
IFT57	0.479312	0	0	0.709	0.469	tL/B	Up
SLC5A3	0.478684	0	0	0.524	0.263	tL/B	Up
CCL20	0.478253	0	0	0.427	0.206	tL/B	Up
RPL28	0.475913	0	0	0.994	0.976	tL/B	Up
S100A14	0.474653	0	0	0.763	0.663	tL/B	Up
RPS20	0.470435	0	0	0.992	0.98	tL/B	Up
SET	0.470206	0	0	0.824	0.703	tL/B	Up
TM4SF1	0.468299	0	0	0.753	0.609	tL/B	Up
C8orf4	0.466176	8.16329e-262	2.27209e-257	0.717	0.567	tL/B	Up
LYN	0.463644	0	0	0.549	0.341	tL/B	Up
HSPB1	0.462978	4.3371e-226	1.20714e-221	0.897	0.946	tL/B	Up
RPL39	0.460433	0	0	0.994	0.966	tL/B	Up
PDLIM4	0.4594	0	0	0.551	0.262	tL/B	Up
CRACR2B	0.458727	0	0	0.562	0.31	tL/B	Up
COTL1	0.458507	0	0	0.507	0.248	tL/B	Up
HIST1H1C	0.451602	1.84384e-100	5.13197e-96	0.307	0.505	tL/B	Up
GIPC1	0.451366	0	0	0.664	0.494	tL/B	Up
SH3BP5	0.451305	0	0	0.507	0.215	tL/B	Up
MROH6	0.447237	0	0	0.43	0.139	tL/B	Up
MMP7	0.445439	1.08145e-294	3.01e-290	0.538	0.332	tL/B	Up
TAF1D	0.443482	0	0	0.738	0.559	tL/B	Up
TXN	0.439702	0	0	0.952	0.902	tL/B	Up
SEMA3B	0.436104	0	0	0.488	0.157	tL/B	Up
EEF2	0.435285	0	0	0.931	0.878	tL/B	Up
CLDN4	0.434116	2.71743e-266	7.56343e-262	0.891	0.833	tL/B	Up
TPM4	0.433953	0	0	0.736	0.567	tL/B	Up
RPL8	0.430468	0	0	0.992	0.982	tL/B	Up
FAM102A	0.428711	0	0	0.487	0.222	tL/B	Up
RPL30	0.427206	0	0	0.993	0.974	tL/B	Up
CH25H	0.426807	0	0	0.312	0.035	tL/B	Up
PLEC	0.426415	0	0	0.621	0.406	tL/B	Up
ICAM1	0.423718	0	0	0.69	0.444	tL/B	Up
G0S2	0.423258	1.11436e-189	3.10159e-185	0.364	0.211	tL/B	Up
RPS11	0.422625	0	0	0.988	0.955	tL/B	Up
ZFAND2A	0.42216	0	0	0.521	0.316	tL/B	Up
C19orf43	0.421482	0	0	0.84	0.726	tL/B	Up
RHOD	0.418139	0	0	0.592	0.348	tL/B	Up
B2M	0.41764	0	0	0.966	0.981	tL/B	Up
ONECUT3	0.414971	0	0	0.325	0.01	tL/B	Up
CCDC186	0.412653	2.17005e-160	6.0399e-156	0.49	0.354	tL/B	Up
ITGB8	0.410683	0	0	0.396	0.168	tL/B	Up
TGM2	0.40816	0	0	0.527	0.228	tL/B	Up
PLPP2	0.405739	3.58942e-263	9.99044e-259	0.657	0.53	tL/B	Up
ATF4	0.402934	0	0	0.816	0.663	tL/B	Up
TNNT1	0.402382	0	0	0.601	0.282	tL/B	Up
SMC3	0.401932	1.2665e-86	3.52506e-82	0.398	0.305	tL/B	Up
RPL15	0.400109	0	0	0.994	0.975	tL/B	Up
NFIC	0.396268	7.68662e-286	2.13942e-281	0.675	0.552	tL/B	Up
TMBIM1	0.388372	0	0	0.615	0.408	tL/B	Up
RPS27A	0.388077	0	0	0.996	0.98	tL/B	Up
SLC25A6	0.387505	0	0	0.933	0.856	tL/B	Up
EPB41L4A-AS1	0.384396	0	0	0.588	0.376	tL/B	Up
NBL1	0.383022	0	0	0.457	0.214	tL/B	Up
PRRG4	0.381321	0	0	0.55	0.357	tL/B	Up
TINAGL1	0.38084	0	0	0.398	0.164	tL/B	Up
ESPN	0.37588	0	0	0.404	0.085	tL/B	Up
CFLAR	0.372937	1.2854e-289	3.57765e-285	0.703	0.539	tL/B	Up
NACA	0.3726	0	0	0.981	0.947	tL/B	Up
RPL41	0.370449	0	0	0.997	0.991	tL/B	Up
FBXW5	0.36993	0	0	0.626	0.449	tL/B	Up
RPL6	0.367322	0	0	0.986	0.959	tL/B	Up
YBX1	0.365831	0	0	0.918	0.849	tL/B	Up
HEBP2	0.364645	3.17567e-280	8.83884e-276	0.762	0.632	tL/B	Up
RPS10	0.364571	1.97646e-31	5.50107e-27	0.948	0.894	tL/B	Up
ASAP1	0.360563	0	0	0.486	0.202	tL/B	Up
C19orf24	0.360168	0	0	0.718	0.572	tL/B	Up
GPRC5A	0.356722	0	0	0.804	0.631	tL/B	Up
C6orf48	0.355996	0	0	0.854	0.749	tL/B	Up
RPS7	0.355062	0	0	0.992	0.968	tL/B	Up
ASPHD1	0.353841	0	0	0.363	0.142	tL/B	Up
ARL6IP4	0.351406	0	0	0.846	0.772	tL/B	Up
RGS2	0.350426	1.54143e-285	4.29026e-281	0.436	0.241	tL/B	Up
RPS3A	0.348238	0	0	0.994	0.973	tL/B	Up
HSBP1L1	0.348074	0	0	0.693	0.54	tL/B	Up
MTRNR2L1	0.346319	0	0	0.295	0.05	tL/B	Up
AGR3	0.345277	0	0	0.785	0.457	tL/B	Up
RPL22	0.343785	0	0	0.983	0.948	tL/B	Up
EFHD2	0.343328	1.31876e-244	3.67051e-240	0.526	0.36	tL/B	Up
MORF4L1	0.342856	8.4693e-49	2.35726e-44	0.732	0.696	tL/B	Up
RPL29	0.342257	0	0	0.989	0.964	tL/B	Up
CTTN	0.340158	1.1223e-252	3.12369e-248	0.692	0.552	tL/B	Up
FGFR2	0.339885	0	0	0.355	0.086	tL/B	Up
BRI3	0.339451	3.40243e-165	9.46999e-161	0.805	0.789	tL/B	Up
SRM	0.336904	3.80112e-257	1.05797e-252	0.551	0.386	tL/B	Up
C19orf48	0.336506	6.2787e-303	1.74755e-298	0.456	0.262	tL/B	Up
ELK3	0.336294	0	0	0.418	0.172	tL/B	Up
AES	0.335444	3.46908e-235	9.65548e-231	0.737	0.634	tL/B	Up
MACC1	0.335391	1.90721e-243	5.30834e-239	0.495	0.302	tL/B	Up
FLNC	0.335218	0	0	0.265	0.01	tL/B	Up
PAFAH1B3	0.335159	1.38508e-186	3.8551e-182	0.615	0.467	tL/B	Up
RBCK1	0.335077	9.96814e-277	2.77443e-272	0.684	0.538	tL/B	Up
GTF3A	0.334905	6.8992e-269	1.92025e-264	0.735	0.598	tL/B	Up
VDAC2	0.334663	0	0	0.778	0.647	tL/B	Up
SVIL	0.333843	0	0	0.517	0.307	tL/B	Up
NRP2	0.332191	0	0	0.44	0.193	tL/B	Up
RPS24	0.332169	0	0	0.987	0.97	tL/B	Up
COMTD1	0.331877	3.28795e-183	9.15134e-179	0.525	0.372	tL/B	Up
TPT1	0.330575	0	0	0.99	0.976	tL/B	Up
ARPC1A	0.33013	0	0	0.824	0.709	tL/B	Up
FGFBP1	0.329249	0	0	0.332	0.082	tL/B	Up
GAPDH	0.328954	0	0	0.979	0.957	tL/B	Up
TSPAN4	0.327721	4.17778e-238	1.1628e-233	0.568	0.404	tL/B	Up
PHLDA2	0.324546	1.02712e-181	2.85877e-177	0.713	0.675	tL/B	Up
RAD23A	0.324506	1.89001e-267	5.26045e-263	0.735	0.619	tL/B	Up
B3GNT7	0.323947	1.65428e-245	4.60437e-241	0.431	0.24	tL/B	Up
ZNF503	0.323635	0	0	0.428	0.218	tL/B	Up
UNC5B-AS1	0.322994	0	0	0.3	0.043	tL/B	Up
C19orf60	0.322822	2.82972e-232	7.87596e-228	0.655	0.517	tL/B	Up
LSR	0.321551	5.31057e-250	1.47809e-245	0.688	0.54	tL/B	Up
CTBP2	0.321339	1.90637e-277	5.30599e-273	0.537	0.349	tL/B	Up
RPL36	0.318782	0	0	0.983	0.954	tL/B	Up
YWHAZ	0.316835	6.39009e-302	1.77855e-297	0.859	0.76	tL/B	Up
SSU72	0.316832	0	0	0.803	0.701	tL/B	Up
SYNGR2	0.316676	1.52126e-197	4.23413e-193	0.781	0.689	tL/B	Up
KIF5B	0.316028	1.3392e-242	3.72738e-238	0.732	0.596	tL/B	Up
PRSS22	0.314854	1.20816e-241	3.36268e-237	0.512	0.328	tL/B	Up
LSM7	0.313989	8.73578e-251	2.43143e-246	0.742	0.622	tL/B	Up
PPA1	0.312667	2.42309e-192	6.74418e-188	0.805	0.777	tL/B	Up
PITX1	0.312293	0	0	0.384	0.169	tL/B	Up
REEP6	0.312178	0	0	0.411	0.194	tL/B	Up
NTHL1	0.312032	1.00343e-113	2.79286e-109	0.535	0.417	tL/B	Up
RPS13	0.310646	0	0	0.987	0.963	tL/B	Up
TMEM64	0.310473	0	0	0.365	0.112	tL/B	Up
FXYD3	0.309125	5.11393e-265	1.42336e-260	0.833	0.681	tL/B	Up
SNRPB	0.309124	1.78221e-223	4.96042e-219	0.771	0.662	tL/B	Up
AHNAK	0.307616	0	0	0.597	0.392	tL/B	Up
PRR15L	0.306963	3.16934e-264	8.82123e-260	0.483	0.286	tL/B	Up
AFAP1-AS1	0.306482	0	0	0.355	0.105	tL/B	Up
RPS5	0.306476	0	0	0.987	0.959	tL/B	Up
PKN1	0.306365	1.71589e-289	4.77583e-285	0.494	0.3	tL/B	Up
RPLP2	0.30599	0	0	0.992	0.984	tL/B	Up
ST14	0.305584	1.11795e-246	3.1116e-242	0.618	0.425	tL/B	Up
PTP4A2	0.305321	1.82649e-223	5.08367e-219	0.782	0.682	tL/B	Up
BAG3	0.305237	3.6876e-222	1.02637e-217	0.507	0.338	tL/B	Up
KLF2	0.303602	1.47618e-233	4.10864e-229	0.374	0.198	tL/B	Up
MAP2K2	0.303069	3.43482e-214	9.56013e-210	0.556	0.414	tL/B	Up
MUC4	0.302258	0	0	0.452	0.222	tL/B	Up
PDZK1IP1	0.300934	1.04218e-138	2.9007e-134	0.624	0.53	tL/B	Up
FBL	0.300157	1.84301e-84	5.12965e-80	0.606	0.527	tL/B	Up
SLCO3A1	0.299744	0	0	0.376	0.145	tL/B	Up
PLEKHA1	0.29776	2.94096e-71	8.18557e-67	0.354	0.267	tL/B	Up
SCNN1A	0.297364	8.27628e-273	2.30354e-268	0.572	0.382	tL/B	Up
SDC4	0.296858	2.46621e-206	6.86419e-202	0.789	0.642	tL/B	Up
RPS27L	0.295648	8.49753e-270	2.36512e-265	0.838	0.726	tL/B	Up
TPD52L2	0.295059	6.53281e-241	1.81828e-236	0.567	0.4	tL/B	Up
APRT	0.294512	6.93449e-227	1.93008e-222	0.833	0.762	tL/B	Up
EFEMP1	0.294505	1.04046e-12	2.8959e-08	0.267	0.239	tL/B	Up
ANKRD11	0.292547	5.20579e-195	1.44893e-190	0.597	0.451	tL/B	Up
KRTCAP3	0.292084	4.92225e-178	1.37001e-173	0.64	0.517	tL/B	Up
GLRX3	0.291009	2.95609e-260	8.22769e-256	0.594	0.408	tL/B	Up
PHLDA3	0.290896	1.68291e-254	4.68406e-250	0.563	0.375	tL/B	Up
IFRD2	0.290705	1.11325e-242	3.0985e-238	0.502	0.329	tL/B	Up
MDK	0.290058	3.15403e-250	8.77861e-246	0.897	0.757	tL/B	Up
ANXA4	0.289291	7.07426e-197	1.96898e-192	0.672	0.526	tL/B	Up
C16orf13	0.288543	1.66988e-227	4.64777e-223	0.784	0.689	tL/B	Up
RPL7	0.288457	0	0	0.995	0.974	tL/B	Up
RPL35	0.288053	0	0	0.99	0.963	tL/B	Up
PRMT1	0.287598	1.10682e-200	3.08062e-196	0.579	0.432	tL/B	Up
GAS6	0.285777	0	0	0.416	0.12	tL/B	Up
DEDD2	0.285423	2.51533e-301	7.00093e-297	0.446	0.249	tL/B	Up
RCN2	0.284399	1.28278e-87	3.57036e-83	0.577	0.491	tL/B	Up
ANXA11	0.284298	6.23464e-217	1.73529e-212	0.761	0.643	tL/B	Up
MYADM	0.284087	0	0	0.442	0.225	tL/B	Up
RPS19	0.284046	1.81309e-272	5.04637e-268	0.998	0.986	tL/B	Up
TMC8	0.283096	0	0	0.316	0.098	tL/B	Up
RBPMS	0.283006	2.11802e-190	5.89507e-186	0.588	0.433	tL/B	Up
SLC16A5	0.282984	0	0	0.358	0.109	tL/B	Up
CSTA	0.282751	0	0	0.307	0.072	tL/B	Up
MFSD13A	0.281786	0	0	0.353	0.109	tL/B	Up
C20orf24	0.281322	7.63689e-181	2.12557e-176	0.708	0.596	tL/B	Up
LSM4	0.280992	9.64988e-168	2.68585e-163	0.705	0.613	tL/B	Up
TSC22D4	0.279461	3.5136e-179	9.7794e-175	0.568	0.431	tL/B	Up
AC009133.12	0.27906	3.2335e-262	8.9998e-258	0.347	0.167	tL/B	Up
RCN1	0.279048	1.31228e-180	3.65248e-176	0.61	0.468	tL/B	Up
PCNP	0.27885	2.72388e-225	7.58138e-221	0.676	0.532	tL/B	Up
GCLC	0.277872	0	0	0.341	0.145	tL/B	Up
TEX9	0.27572	0	0	0.338	0.11	tL/B	Up
PGLS	0.275695	1.24073e-202	3.45334e-198	0.711	0.597	tL/B	Up
RAB27B	0.275576	0	0	0.386	0.168	tL/B	Up
UBE2F	0.275417	6.7074e-192	1.86687e-187	0.543	0.395	tL/B	Up
TOMM7	0.275148	0	0	0.939	0.89	tL/B	Up
SLC4A11	0.274772	0	0	0.29	0.061	tL/B	Up
RPL7A	0.273498	0	0	0.988	0.964	tL/B	Up
MTDH	0.273411	6.174e-252	1.71841e-247	0.829	0.739	tL/B	Up
TRAF7	0.272281	1.09572e-257	3.04973e-253	0.474	0.295	tL/B	Up
TKT	0.272203	1.4445e-143	4.02047e-139	0.787	0.762	tL/B	Up
CSF1	0.271996	0	0	0.316	0.098	tL/B	Up
MISP	0.271834	6.15681e-272	1.71362e-267	0.37	0.187	tL/B	Up
RPS8	0.271553	0	0	0.993	0.974	tL/B	Up
ICAM4	0.271048	1.77029e-135	4.92724e-131	0.284	0.159	tL/B	Up
PLA2G16	0.270868	7.84139e-27	2.18249e-22	0.732	0.673	tL/B	Up
ANP32B	0.270722	1.96655e-170	5.4735e-166	0.761	0.689	tL/B	Up
WDR11	0.27069	2.84939e-92	7.93071e-88	0.273	0.176	tL/B	Up
UNC93B1	0.27057	3.49126e-213	9.71722e-209	0.459	0.291	tL/B	Up
CDC42EP5	0.270343	0	0	0.342	0.106	tL/B	Up
HYAL2	0.270287	1.11041e-256	3.09059e-252	0.484	0.301	tL/B	Up
BASP1	0.269507	2.06429e-64	5.74555e-60	0.143	0.274	tL/B	Up
STEAP2	0.268852	1.40535e-259	3.9115e-255	0.366	0.188	tL/B	Up
RAB34	0.268137	2.72404e-196	7.58183e-192	0.698	0.569	tL/B	Up
TRIM2	0.267914	1.05693e-151	2.94175e-147	0.514	0.381	tL/B	Up
GPC1	0.267795	0	0	0.392	0.182	tL/B	Up
HINT1	0.267639	0	0	0.952	0.916	tL/B	Up
SORBS2	0.266753	9.79064e-234	2.72503e-229	0.418	0.23	tL/B	Up
CXXC5	0.266576	1.27458e-178	3.54753e-174	0.54	0.387	tL/B	Up
SQRDL	0.266296	6.43195e-141	1.79021e-136	0.491	0.384	tL/B	Up
TUBA1C	0.265333	1.46238e-163	4.07024e-159	0.703	0.596	tL/B	Up
C10orf54	0.265128	0	0	0.346	0.128	tL/B	Up
METTL10	0.264704	2.36725e-230	6.58878e-226	0.278	0.128	tL/B	Up
TUBA1B	0.264235	1.6657e-45	4.63615e-41	0.766	0.744	tL/B	Up
PPP1R35	0.263559	1.18427e-164	3.29618e-160	0.52	0.391	tL/B	Up
ETHE1	0.263423	3.55119e-199	9.88404e-195	0.479	0.318	tL/B	Up
LEMD1	0.262856	0	0	0.328	0.118	tL/B	Up
PPP1R14B	0.261714	1.39061e-125	3.87048e-121	0.695	0.6	tL/B	Up
RPS14	0.260889	0	0	0.995	0.981	tL/B	Up
CXCL2	0.260614	4.22241e-67	1.17522e-62	0.639	0.571	tL/B	Up
RALY	0.259451	5.30518e-172	1.47659e-167	0.69	0.578	tL/B	Up
DUT	0.259396	2.07178e-135	5.76637e-131	0.65	0.539	tL/B	Up
TMEM159	0.259176	5.77752e-120	1.60806e-115	0.511	0.386	tL/B	Up
PMAIP1	0.258345	3.85432e-157	1.07277e-152	0.525	0.379	tL/B	Up
ADRM1	0.256819	9.38718e-172	2.61274e-167	0.685	0.548	tL/B	Up
ABHD11-AS1	0.256168	6.02054e-211	1.6757e-206	0.362	0.199	tL/B	Up
ESYT2	0.255061	2.98308e-195	8.30282e-191	0.554	0.398	tL/B	Up
DNAJB1	0.25505	4.13126e-192	1.14985e-187	0.749	0.651	tL/B	Up
PNPLA2	0.254765	3.24654e-213	9.03609e-209	0.497	0.326	tL/B	Up
C9orf16	0.254469	1.69679e-212	4.72268e-208	0.796	0.692	tL/B	Up
NAP1L1	0.25417	2.45195e-182	6.8245e-178	0.833	0.778	tL/B	Up
FAS	0.253916	0	0	0.327	0.115	tL/B	Up
MBOAT7	0.253824	6.837e-217	1.90294e-212	0.473	0.306	tL/B	Up
CNIH4	0.253286	1.68349e-133	4.68567e-129	0.748	0.666	tL/B	Up
FRGCA	0.252398	0	0	0.291	0.087	tL/B	Up
TNFRSF1B	0.251352	0	0	0.27	0.041	tL/B	Up
RALGAPA2	-0.25035	1.16293e-154	3.23678e-150	0.177	0.335	tL/B	Down
MYL12A	-0.250665	1.34185e-73	3.73476e-69	0.796	0.839	tL/B	Down
RPS16	-0.251066	1.02914e-127	2.86442e-123	0.989	0.979	tL/B	Down
MYL12B	-0.251191	2.82884e-72	7.87351e-68	0.83	0.858	tL/B	Down
ETS2	-0.251942	8.41378e-130	2.34181e-125	0.249	0.392	tL/B	Down
SNX3	-0.252172	4.62478e-93	1.28721e-88	0.65	0.722	tL/B	Down
HSPA5	-0.25288	1.05157e-88	2.92683e-84	0.647	0.718	tL/B	Down
FN1	-0.25307	1.85799e-07	0.00517134	0.268	0.282	tL/B	Down
CCDC47	-0.253226	5.84616e-136	1.62716e-131	0.389	0.531	tL/B	Down
SMCO4	-0.254488	1.18565e-210	3.30001e-206	0.2	0.393	tL/B	Down
LCN2	-0.254665	7.42509e-22	2.06663e-17	0.406	0.337	tL/B	Down
SYNE1	-0.255208	4.98982e-119	1.38882e-114	0.137	0.264	tL/B	Down
TMEM141	-0.255443	6.21564e-122	1.73e-117	0.538	0.647	tL/B	Down
RPN2	-0.255611	5.98413e-89	1.66556e-84	0.573	0.65	tL/B	Down
CTSB	-0.256198	1.47081e-71	4.09371e-67	0.632	0.691	tL/B	Down
TMX4	-0.257343	4.08402e-179	1.13671e-174	0.203	0.378	tL/B	Down
TMEM160	-0.257522	5.09347e-168	1.41767e-163	0.39	0.543	tL/B	Down
TIMM9	-0.257653	9.50538e-135	2.64563e-130	0.342	0.476	tL/B	Down
LAMTOR2	-0.257925	2.65431e-107	7.38774e-103	0.664	0.715	tL/B	Down
VAMP8	-0.258116	7.60515e-172	2.11674e-167	0.842	0.872	tL/B	Down
SCOC	-0.259737	7.9126e-88	2.20232e-83	0.444	0.537	tL/B	Down
SFT2D1	-0.260184	1.10199e-154	3.06717e-150	0.402	0.544	tL/B	Down
PRKAR1A	-0.26035	1.85542e-139	5.1642e-135	0.505	0.628	tL/B	Down
PRDX2	-0.260681	7.72732e-96	2.15074e-91	0.699	0.758	tL/B	Down
CAPN8	-0.261033	1.5211e-151	4.23369e-147	0.232	0.389	tL/B	Down
COX7A2	-0.261051	3.08612e-124	8.58959e-120	0.837	0.86	tL/B	Down
S100A11	-0.261109	2.06447e-51	5.74604e-47	0.969	0.944	tL/B	Down
MT-ND2	-0.26114	4.52277e-89	1.25882e-84	0.939	0.949	tL/B	Down
SSR2	-0.261519	5.89235e-95	1.64002e-90	0.782	0.821	tL/B	Down
COPS6	-0.261761	6.51223e-53	1.81255e-48	0.568	0.619	tL/B	Down
SCARB2	-0.261935	9.95158e-140	2.76982e-135	0.411	0.546	tL/B	Down
PGRMC1	-0.261946	5.54743e-135	1.54402e-130	0.448	0.586	tL/B	Down
ENSA	-0.26279	7.89284e-61	2.19681e-56	0.705	0.743	tL/B	Down
PERP	-0.262831	3.58631e-85	9.98178e-81	0.688	0.73	tL/B	Down
JTB	-0.263178	7.51832e-102	2.09257e-97	0.806	0.828	tL/B	Down
SPDEF	-0.263195	4.68332e-230	1.30351e-225	0.084	0.272	tL/B	Down
MARCKS	-0.26367	5.13399e-45	1.42894e-40	0.352	0.415	tL/B	Down
MLEC	-0.264256	3.35332e-62	9.33329e-58	0.567	0.632	tL/B	Down
AKAP9	-0.264655	5.4045e-80	1.50424e-75	0.579	0.665	tL/B	Down
TMEM14B	-0.26503	7.26372e-217	2.02171e-212	0.54	0.696	tL/B	Down
HECTD1	-0.265732	6.21987e-172	1.73118e-167	0.249	0.418	tL/B	Down
CUTA	-0.265901	8.92576e-223	2.48431e-218	0.642	0.766	tL/B	Down
QSOX1	-0.266556	2.10253e-36	5.85198e-32	0.441	0.499	tL/B	Down
RNASET2	-0.267527	9.76769e-111	2.71864e-106	0.282	0.41	tL/B	Down
DPM3	-0.268266	9.23792e-160	2.57119e-155	0.316	0.477	tL/B	Down
C14orf119	-0.268397	6.62319e-243	1.84343e-238	0.227	0.438	tL/B	Down
TESC	-0.268768	4.42684e-262	1.23212e-257	0.059	0.259	tL/B	Down
ATP6AP1	-0.268774	1.43621e-171	3.99739e-167	0.302	0.477	tL/B	Down
CDK2AP2	-0.269416	4.32988e-86	1.20514e-81	0.528	0.615	tL/B	Down
NUCB2	-0.269652	8.35951e-60	2.3267e-55	0.452	0.525	tL/B	Down
GUSB	-0.269665	3.02263e-156	8.41288e-152	0.264	0.419	tL/B	Down
ANXA5	-0.269984	3.99461e-144	1.11182e-139	0.504	0.637	tL/B	Down
CLIC1	-0.270349	3.48268e-201	9.69334e-197	0.795	0.845	tL/B	Down
WARS	-0.270404	7.55452e-118	2.10265e-113	0.148	0.282	tL/B	Down
VEGFA	-0.272485	3.32261e-34	9.24782e-30	0.454	0.515	tL/B	Down
LAPTM4A	-0.272579	7.89593e-173	2.19767e-168	0.655	0.773	tL/B	Down
SUMF2	-0.273643	3.67004e-60	1.02148e-55	0.39	0.47	tL/B	Down
COX14	-0.273772	7.87746e-119	2.19253e-114	0.605	0.687	tL/B	Down
CAT	-0.274856	1.26743e-162	3.52765e-158	0.151	0.311	tL/B	Down
AHR	-0.274864	1.96673e-92	5.47399e-88	0.407	0.503	tL/B	Down
PRDX4	-0.275662	1.15284e-73	3.20871e-69	0.631	0.673	tL/B	Down
KTN1	-0.276148	9.4845e-103	2.63982e-98	0.611	0.678	tL/B	Down
JUNB	-0.276262	1.65044e-26	4.59366e-22	0.753	0.777	tL/B	Down
ATP11A	-0.276503	6.07162e-44	1.68991e-39	0.391	0.449	tL/B	Down
MORN2	-0.276874	3.80917e-94	1.06021e-89	0.317	0.438	tL/B	Down
TCEB2	-0.278336	4.7053e-189	1.30963e-184	0.877	0.891	tL/B	Down
GDI2	-0.27839	6.31165e-59	1.75672e-54	0.54	0.616	tL/B	Down
RER1	-0.279478	1.45795e-157	4.05792e-153	0.53	0.637	tL/B	Down
KRTCAP2	-0.27957	1.40274e-159	3.90426e-155	0.511	0.64	tL/B	Down
SDHC	-0.28153	1.12429e-169	3.12924e-165	0.499	0.636	tL/B	Down
UBE2L3	-0.281669	8.67385e-147	2.41419e-142	0.505	0.642	tL/B	Down
MT2A	-0.282308	5.2267e-22	1.45475e-17	0.726	0.665	tL/B	Down
DUSP23	-0.282718	1.96019e-73	5.45579e-69	0.584	0.655	tL/B	Down
P4HB	-0.283378	1.46999e-131	4.09143e-127	0.814	0.848	tL/B	Down
SOD2	-0.28402	4.48983e-209	1.24965e-204	0.366	0.566	tL/B	Down
MPZL2	-0.284597	1.0437e-100	2.90493e-96	0.415	0.527	tL/B	Down
LAMTOR5	-0.286587	1.73659e-207	4.83345e-203	0.662	0.769	tL/B	Down
AAMDC	-0.286989	1.28529e-217	3.57734e-213	0.218	0.421	tL/B	Down
ELL2	-0.287411	1.73448e-291	4.82757e-287	0.126	0.353	tL/B	Down
NAMPT	-0.287923	2.00558e-69	5.58214e-65	0.562	0.655	tL/B	Down
CNIH1	-0.287977	5.1746e-181	1.44025e-176	0.383	0.545	tL/B	Down
GOLT1A	-0.288657	3.62708e-111	1.00953e-106	0.197	0.326	tL/B	Down
LAMP2	-0.290753	3.67461e-187	1.02276e-182	0.306	0.487	tL/B	Down
COMT	-0.290888	5.91056e-193	1.64509e-188	0.544	0.691	tL/B	Down
CRIP1	-0.291979	2.69904e-64	7.51224e-60	0.322	0.406	tL/B	Down
SCFD1	-0.292117	4.11114e-226	1.14425e-221	0.172	0.368	tL/B	Down
IFI27L2	-0.293015	1.52715e-230	4.25051e-226	0.183	0.382	tL/B	Down
PSMC6	-0.294775	1.31917e-161	3.67165e-157	0.344	0.499	tL/B	Down
EAPP	-0.29488	1.45069e-229	4.03771e-225	0.244	0.452	tL/B	Down
GTF3C6	-0.295172	1.10479e-151	3.07498e-147	0.456	0.584	tL/B	Down
LMAN2	-0.296297	1.50929e-132	4.2008e-128	0.644	0.719	tL/B	Down
KDELR3	-0.297874	0	0	0.063	0.32	tL/B	Down
ATP5J2	-0.298006	3.50622e-104	9.75887e-100	0.791	0.823	tL/B	Down
NUDT14	-0.298556	1.00567e-264	2.79907e-260	0.25	0.467	tL/B	Down
CD55	-0.300387	1.04801e-33	2.91694e-29	0.609	0.641	tL/B	Down
SUB1	-0.304131	1.92461e-207	5.35678e-203	0.793	0.842	tL/B	Down
FIS1	-0.305288	5.81839e-164	1.61943e-159	0.735	0.797	tL/B	Down
MPC1	-0.305867	4.959e-211	1.38024e-206	0.257	0.441	tL/B	Down
PLEKHA5	-0.306637	0	0	0.109	0.365	tL/B	Down
DDX24	-0.306856	3.86754e-264	1.07645e-259	0.292	0.509	tL/B	Down
NDUFB2	-0.307433	1.24883e-139	3.47586e-135	0.796	0.844	tL/B	Down
BEX2	-0.309136	2.30198e-210	6.40709e-206	0.118	0.301	tL/B	Down
VTI1B	-0.309562	3.81762e-175	1.06256e-170	0.393	0.545	tL/B	Down
TNC	-0.309579	1.86042e-55	5.1781e-51	0.192	0.268	tL/B	Down
BLVRA	-0.309812	1.52211e-146	4.23648e-142	0.42	0.555	tL/B	Down
RBM25	-0.310261	8.22738e-227	2.28993e-222	0.406	0.602	tL/B	Down
SCAND1	-0.310531	2.78868e-96	7.76174e-92	0.62	0.692	tL/B	Down
SNU13	-0.310831	1.94068e-252	5.40149e-248	0.621	0.742	tL/B	Down
HSPA1B	-0.31094	5.89137e-90	1.63974e-85	0.278	0.394	tL/B	Down
HIST1H4C	-0.312223	3.00126e-230	8.35342e-226	0.194	0.406	tL/B	Down
CD164	-0.312518	2.69505e-210	7.50114e-206	0.41	0.588	tL/B	Down
MAP3K13	-0.313374	4.73207e-260	1.31708e-255	0.4	0.615	tL/B	Down
NGFRAP1	-0.31454	0	0	0.32	0.619	tL/B	Down
RABAC1	-0.314612	0	0	0.51	0.744	tL/B	Down
CXCL8	-0.31488	7.55314e-56	2.10227e-51	0.355	0.453	tL/B	Down
ROMO1	-0.316479	5.47618e-132	1.52419e-127	0.628	0.701	tL/B	Down
RBM17	-0.317939	1.53426e-85	4.2703e-81	0.417	0.518	tL/B	Down
PFKFB3	-0.319239	4.10888e-176	1.14362e-171	0.137	0.301	tL/B	Down
TANC2	-0.319656	2.22626e-234	6.19636e-230	0.213	0.414	tL/B	Down
CHURC1	-0.319837	5.95175e-250	1.65655e-245	0.277	0.483	tL/B	Down
MRPL36	-0.320174	5.4614e-92	1.52007e-87	0.534	0.614	tL/B	Down
SARAF	-0.3221	7.92799e-66	2.2066e-61	0.663	0.716	tL/B	Down
TC2N	-0.322537	0	0	0.143	0.384	tL/B	Down
HSP90B1	-0.323958	1.1684e-126	3.252e-122	0.74	0.795	tL/B	Down
EIF5	-0.323996	3.10952e-139	8.65473e-135	0.625	0.706	tL/B	Down
MT-CO1	-0.325071	1.90694e-165	5.30759e-161	0.943	0.962	tL/B	Down
PLD3	-0.325492	4.2685e-202	1.18805e-197	0.389	0.584	tL/B	Down
ARFGEF3	-0.327367	2.78927e-278	7.76338e-274	0.148	0.371	tL/B	Down
DAAM1	-0.327626	6.32999e-279	1.76183e-274	0.154	0.378	tL/B	Down
SRP54	-0.328047	7.9643e-247	2.2167e-242	0.194	0.402	tL/B	Down
JUN	-0.328612	2.30271e-133	6.40914e-129	0.8	0.849	tL/B	Down
COL1A1	-0.329814	1.82904e-07	0.00509075	0.367	0.312	tL/B	Down
C4orf3	-0.329876	1.34245e-194	3.73645e-190	0.675	0.779	tL/B	Down
MT-ND4	-0.331918	6.48276e-179	1.80435e-174	0.94	0.951	tL/B	Down
SAT1	-0.332959	9.92358e-167	2.76203e-162	0.922	0.935	tL/B	Down
VKORC1	-0.333398	3.025e-210	8.41949e-206	0.461	0.615	tL/B	Down
NET1	-0.33388	1.6124e-58	4.4878e-54	0.422	0.509	tL/B	Down
PPIB	-0.334029	7.51623e-59	2.09199e-54	0.79	0.813	tL/B	Down
H2AFJ	-0.335204	1.76716e-205	4.91854e-201	0.482	0.651	tL/B	Down
NFIA	-0.335642	0	0	0.102	0.351	tL/B	Down
SLPI	-0.335855	6.29528e-81	1.75217e-76	0.794	0.696	tL/B	Down
MRPL52	-0.335941	2.86115e-217	7.96343e-213	0.434	0.6	tL/B	Down
EGFR	-0.337434	4.5427e-110	1.26437e-105	0.326	0.442	tL/B	Down
TAGLN2	-0.338527	3.84449e-44	1.07004e-39	0.826	0.843	tL/B	Down
GMDS	-0.338627	1.70194e-108	4.737e-104	0.14	0.262	tL/B	Down
TUSC3	-0.339622	2.39207e-89	6.65784e-85	0.244	0.344	tL/B	Down
RPS19BP1	-0.342153	1.41583e-264	3.94069e-260	0.545	0.684	tL/B	Down
SLC16A3	-0.342453	4.86025e-77	1.35275e-72	0.51	0.565	tL/B	Down
RHOBTB3	-0.342594	4.35646e-241	1.21253e-236	0.253	0.483	tL/B	Down
PDIA6	-0.343601	1.71745e-175	4.78019e-171	0.64	0.729	tL/B	Down
RBM8A	-0.345018	4.95868e-219	1.38015e-214	0.605	0.722	tL/B	Down
DMKN	-0.346689	0	0	0.19	0.502	tL/B	Down
PGM2L1	-0.34813	7.43197e-155	2.06854e-150	0.295	0.444	tL/B	Down
GADD45B	-0.348674	2.43372e-28	6.77376e-24	0.484	0.531	tL/B	Down
FAM3C	-0.352301	9.26188e-89	2.57786e-84	0.582	0.635	tL/B	Down
BNIP3L	-0.352631	1.75532e-139	4.88558e-135	0.489	0.617	tL/B	Down
HLA-DPA1	-0.354554	1.95364e-17	5.43756e-13	0.46	0.466	tL/B	Down
NEAT1	-0.35858	1.92441e-43	5.3562e-39	0.891	0.882	tL/B	Down
TREM1	-0.359568	6.30569e-250	1.75506e-245	0.072	0.261	tL/B	Down
SMARCA4	-0.359722	0	0	0.165	0.474	tL/B	Down
CREB3L1	-0.360654	0	0	0.046	0.279	tL/B	Down
TMCO1	-0.362132	1.53102e-284	4.26128e-280	0.448	0.635	tL/B	Down
GLRX	-0.36361	8.95482e-199	2.4924e-194	0.244	0.441	tL/B	Down
UQCC2	-0.364698	7.12414e-287	1.98286e-282	0.39	0.594	tL/B	Down
SSR4	-0.366722	5.39941e-212	1.50282e-207	0.876	0.898	tL/B	Down
IRX3	-0.367178	1.0266e-166	2.85732e-162	0.271	0.426	tL/B	Down
APOD	-0.368034	0	0	0.031	0.252	tL/B	Down
ZFP36	-0.368952	1.55979e-63	4.34135e-59	0.588	0.649	tL/B	Down
TUBB2A	-0.36911	0	0	0.06	0.305	tL/B	Down
ALCAM	-0.369525	1.50249e-196	4.18187e-192	0.309	0.487	tL/B	Down
CD9	-0.369534	1.81035e-61	5.03875e-57	0.8	0.843	tL/B	Down
FTH1	-0.3723	6.9897e-54	1.94544e-49	0.997	0.997	tL/B	Down
MBIP	-0.372827	1.37129e-139	3.81671e-135	0.395	0.534	tL/B	Down
SLC39A8	-0.373612	3.07922e-160	8.57041e-156	0.244	0.4	tL/B	Down
OST4	-0.373628	0	0	0.813	0.876	tL/B	Down
ATP6V1D	-0.374233	4.01813e-300	1.11837e-295	0.296	0.527	tL/B	Down
DDT	-0.374366	0	0	0.478	0.708	tL/B	Down
SCPEP1	-0.374412	1.26365e-231	3.51711e-227	0.189	0.386	tL/B	Down
HLA-DPB1	-0.376854	1.06786e-34	2.97216e-30	0.443	0.48	tL/B	Down
ATP1A1	-0.378172	5.95475e-282	1.65739e-277	0.551	0.727	tL/B	Down
TOP1	-0.381697	2.32876e-193	6.48165e-189	0.555	0.674	tL/B	Down
LDHB	-0.382804	2.11321e-72	5.88171e-68	0.766	0.809	tL/B	Down
CD81	-0.385697	6.34703e-297	1.76657e-292	0.456	0.661	tL/B	Down
MRPS21	-0.38578	4.00175e-272	1.11381e-267	0.602	0.729	tL/B	Down
RASD1	-0.386755	0	0	0.05	0.304	tL/B	Down
ACTN1	-0.388977	0	0	0.095	0.38	tL/B	Down
MT-ATP6	-0.390071	8.77337e-221	2.44189e-216	0.926	0.942	tL/B	Down
SDR16C5	-0.393239	0	0	0.132	0.404	tL/B	Down
GBAS	-0.393242	4.00768e-178	1.11546e-173	0.388	0.53	tL/B	Down
COA3	-0.393629	0	0	0.452	0.663	tL/B	Down
BAZ1A	-0.395761	7.87031e-260	2.19054e-255	0.283	0.49	tL/B	Down
SNX6	-0.396574	1.50735e-266	4.19539e-262	0.29	0.498	tL/B	Down
STEAP4	-0.396817	4.03515e-256	1.1231e-251	0.118	0.328	tL/B	Down
GLUL	-0.397067	8.0891e-136	2.25144e-131	0.544	0.65	tL/B	Down
PHLDA1	-0.397432	5.19853e-218	1.44691e-213	0.151	0.338	tL/B	Down
MT-ND4L	-0.398936	7.75546e-184	2.15858e-179	0.442	0.579	tL/B	Down
C14orf2	-0.399854	2.49918e-285	6.95596e-281	0.676	0.789	tL/B	Down
ADIRF	-0.40015	3.2839e-100	9.14007e-96	0.239	0.366	tL/B	Down
ATP5H	-0.400499	0	0	0.728	0.809	tL/B	Down
ANAPC11	-0.401954	0	0	0.766	0.84	tL/B	Down
LINC00998	-0.404437	3.13142e-257	8.71567e-253	0.362	0.555	tL/B	Down
CCT6A	-0.406311	1.63358e-69	4.54674e-65	0.579	0.624	tL/B	Down
ATP5I	-0.407337	0	0	0.62	0.783	tL/B	Down
ITM2C	-0.408162	0	0	0.1	0.399	tL/B	Down
APP	-0.408273	2.23343e-222	6.21631e-218	0.512	0.668	tL/B	Down
ARHGAP5	-0.408718	4.7301e-241	1.31653e-236	0.264	0.463	tL/B	Down
EGLN3	-0.41058	5.25073e-118	1.46143e-113	0.175	0.307	tL/B	Down
CYSTM1	-0.411265	9.14975e-158	2.54665e-153	0.598	0.684	tL/B	Down
HES1	-0.412416	8.21313e-248	2.28596e-243	0.367	0.593	tL/B	Down
CYBA	-0.414559	6.04595e-181	1.68277e-176	0.733	0.785	tL/B	Down
TMED9	-0.414589	1.00636e-168	2.801e-164	0.688	0.743	tL/B	Down
DDX5	-0.41578	5.56536e-285	1.54901e-280	0.77	0.846	tL/B	Down
SFTA3	-0.417438	6.58527e-106	1.83288e-101	0.578	0.657	tL/B	Down
IRF2BP2	-0.418787	7.19529e-304	2.00266e-299	0.442	0.631	tL/B	Down
EGR1	-0.418909	1.57422e-69	4.38151e-65	0.519	0.596	tL/B	Down
ASAH1	-0.421237	8.02947e-123	2.23484e-118	0.642	0.707	tL/B	Down
TMSB4X	-0.421311	0	0	0.997	0.997	tL/B	Down
CXCL17	-0.425289	4.40262e-31	1.22538e-26	0.621	0.633	tL/B	Down
[truncated: 1,123 more rows]
