# Supplementary material for: Prescreening of tumor samples for tumor-centric transcriptome analyses of lung adenocarcinoma
Source: BMC Cancer. 2022 Nov 17;22:1186. doi: 10.1186/s12885-022-10317-9 (PMC9673386; doi:10.1186/s12885-022-10317-9)
Supplement: Supplementary file 5 — Additional file 5: Supplementary Table 3. Tumor cell percentage estimated via single-cell RNA sequencing (scRNA-seq) of patient samples. [file 12885_2022_10317_MOESM5_ESM.xlsx]

## Sheet: SuppleTable3
Supplementary Table 3. Tumor cell percentage estimated via single-cell RNA sequencing (scRNA-seq) of patient samples.
Sample	Cancer cell (%)	RNA status	Note
Lung			Cancer cell (%) estimated from scRNA-Seq
N36	12.5	Total RNA from tissue
T36	38.82	Total RNA from tissue
N39	6.53	Total RNA from tissue
T39	7.12	Total RNA from tissue
N43	16.43	Total RNA from tissue
T43	61.37	Total RNA from tissue
N23	NA	Total RNA from cell
T23	3.18	Total RNA from cell
N35	7.28	Total RNA from cell
T35	30.29	Total RNA from cell
N43	16.43	Total RNA from cell
T43	61.37	Total RNA from cell
N44	9.89	Total RNA from cell
T44	46.79	Total RNA from cell
N35	7.28	Nuclear RNA from tissue
T35	30.29	Nuclear RNA from tissue
N38	NA	Nuclear RNA from tissue
T38	NA	Nuclear RNA from tissue
N39	6.53	Nuclear RNA from tissue
T39	7.12	Nuclear RNA from tissue
N44	9.89	Nuclear RNA from tissue
T44	46.79	Nuclear RNA from tissue
Lymph node
LN06	NA	Total RNA from cell
EBUS123	NA	Total RNA from cell
